# Supplementary material for: Comparative Metagenomic Study of Rhizospheric and Bulk Mercury-Contaminated Soils in the Mining District of Almadén
Source: Front Microbiol. 2022 Mar 7;13:797444. doi: 10.3389/fmicb.2022.797444 (PMC8940170; doi:10.3389/fmicb.2022.797444)
Supplement: Supplementary Table 1 — Relative abundances at all taxonomical levels (Metaphlan data table). [file Table_1.XLSX]

## Sheet: Supplementary Table S1
Species	Relative Abundance (%) RS sample	Relative Abundance (%) BS sample
Actinoplanes	0.00	8.62
Propionibacterium acnes	0.00	5.42
Streptomyces chartreusis	0.00	1.13
Rhodopseudomonas	0.00	4.70
Microcoleus	0.00	5.54
Caulobacter vibrioides	0.67	0.00
Cellulomonas	0.80	0.00
Agromyces	1.01	0.00
Dasheen mosaic virus	1.66	2.19
Afipia	3.46	1.94
Caulobacter	4.50	2.24
Mesorhizobium	4.98	0.00
Variovorax	5.66	0.00
Rhodopseudomonas palustris	6.05	0.00
Mesorhizobium loti	6.79	0.00
Pseudomonas	7.90	0.00
Kribbella	11.09	7.11
Cyclovirus NGchicken15/NGA/2009	18.88	0.00
Others	26.58	61.13

## Sheet: Supplementary Table S2
Subsystem Level I	Relative Abundance (%) RS sample	Relative Abundance (%) BS sample
Amino Acids and Derivatives	10.4708	10.5701
Arabinose Sensor and transport module	0.000506756	0.000210608
Carbohydrates	13.989	15.4308
Cell Division and Cell Cycle	0.806046	0.840929
Cell Wall and Capsule	3.87852	3.75922
Central metabolism	0.211628	0.238965
Clustering-based subsystems	5.65715	5.70326
Cofactors, Vitamins, Prosthetic Groups, Pigments	7.67718	7.79546
DNA Metabolism	4.85586	5.05703
Dormancy and Sporulation	0.136632	0.154605
Fatty Acids, Lipids, and Isoprenoids	4.09064	4.12223
Iron acquisition and metabolism	0.508072	0.368116
Membrane Transport	4.13949	3.56491
Metabolism of Aromatic Compounds	1.70352	1.52024
Miscellaneous	3.05944	3.21012
Motility and Chemotaxis	1.75615	1.21875
Nitrogen Metabolism	1.36718	1.22273
Nucleosides and Nucleotides	3.07534	3.1768
Phages, Prophages, Transposable elements	1.34434	0.659249
Phages, Prophages, Transposable elements, Plasmids	0.47986	0.379801
Phosphorus Metabolism	1.81184	1.73513
Photosynthesis	0.0645705	0.0825938
Plant cell walls and outer surfaces	0.000731806	0.000452417
Potassium metabolism	0.884818	0.778526
Predictions based on plant-prokaryote comparative analysis	0.432366	0.438267
Protein Metabolism	7.21935	7.66935
Regulation and Cell signaling	2.09385	1.9813
Respiration	4.76466	5.14857
RNA Metabolism	3.37279	3.51466
Secondary Metabolism	0.134295	0.128656
Stress Response	4.45182	4.36288
Sulfur Metabolism	1.51775	1.39343
Transcriptional regulation	0.156802	0.154462
Virulence	3.70575	3.48967
Virulence, Disease and Defense	0.181232	0.128488

## Sheet: Supplementary Table S3
Subsystem Level II	Relative Abundance (%) RS sample	Relative Abundance (%) BS sample
A bicyclomycin resistance protein, a helicase, and a pseudouridine synthase	0.000694036	0.000140405
ABC transporters	1.87945	1.84641
Acid stress	0.000231345	0
Adhesion	0.0184911	0.0108018
Alanine, serine, and glycine	0.650416	0.652997
alpha-proteobacterial cluster of hypotheticals	0.0726792	0.0552501
Aminosugars	0.366322	0.429537
Anaerobic degradation of aromatic compounds	0.0455888	0.037541
Arabinose	0.000506756	0.000210608
Arginine; urea cycle, polyamines	1.36321	1.19711
Aromatic amino acids and derivatives	1.12163	1.09306
ATP synthases	0.351843	0.389406
Bacterial checkpoint control	0	0.000468017
Bacterial cytostatics, differentiation factors and antibiotics	0.0275147	0.0359819
Bacteriocins, ribosomally synthesized antibacterial peptides	0.0872688	0.0645564
Bacteriophage integration/excision/lysogeny	0.00161942	0.00126365
Bacteriophage structural proteins	1.34108	0.656581
Biologically active compounds in metazoan cell defence and differentiation	0.0478842	0.0289729
Biosynthesis of galactoglycans and related lipopolysacharides	0.321798	0.345532
Biosynthesis of phenylpropanoids	0.016961	0.0176528
Biotin	1.70435	1.40999
Branched-chain amino acids	1.83257	2.00367
Capsular and extracellular polysacchrides	1.48846	1.56908
Carotenoid biosynthesis	0.0498439	0.0595103
Catabolism of an unknown compound	0.0855484	0.122852
Cell Division	0.334606	0.290956
Cell wall of Mycobacteria	0.0239157	0.0161653
Central carbohydrate metabolism	4.69652	5.22114
Chemotaxis, response regulators	0.00888806	0.0055811
Choline bitartrate degradation, putative	8.53774e-05	0
Chromosome Replication	0.0299096	0.0289235
clustering of 2 heat shock proteins, phosphoenolpyruvate carboxykinase and a putative hydrolase	0.00128507	0.000633383
CO2 fixation	0.614456	0.702452
Coenzyme A	0.377174	0.417093
Coenzyme B	0.000231345	0
Coenzyme F420	0.0915647	0.140955
Coenzyme M	0.0119308	0.0176052
Cold shock	0.0607312	0.0751401
contains Thr-tRNA-syn, pyridoxine biosyn, lipid A biosyn, 3 hypos	0.0125242	0.0161309
CRISPRs and associated hypotheticals	0.00231345	0.0082527
CRISPs	0.0353958	0.0747423
Cytochrome biogenesis	0.469002	0.567622
Degradation of Polyphenols (?)	0.00169873	0.00126946
Dessication stress	0.000363543	0.000982836
Detection	0.005985	0.00857859
Detoxification	0.284312	0.280823
Di- and oligosaccharides	1.98385	2.39383
DNA metabolism	0.0029816	0.00223283
DNA polymerase III epsilon cluster	0.0593998	0.0451895
DNA recombination	0.106519	0.108702
DNA repair	3.04284	3.05466
DNA replication	1.28113	1.35348
DNA uptake, competence	0.0987577	0.0982023
D-tyrosyl-tRNA(Tyr) deacylase (EC 3.1.-.-) cluster	0.031661	0.0344507
Electron accepting reactions	1.11661	1.26778
Electron donating reactions	2.10317	2.38595
Electron transport and photophosphorylation	0.00558093	0.0171224
Fage-related, replication	0.000297444	0.000210608
Fatty acid metabolic cluster	0.25548	0.281512
Fatty acids	2.37988	2.37511
Fermentation	0.881947	0.991531
Fe-S clusters	0.150486	0.184384
Fimbriae of the Chaperone/Usher Assembly Pathway	0.00300749	0.000748827
Flagella protein?	0.0144873	0.00771136
Flagellar motility in Prokaryota	0.758505	0.527162
Folate and pterines	1.52144	1.64865
General Stress Response and Stationary Phase Response	0.0226549	0.0138972
Glutamine, glutamate, aspartate, asparagine; ammonia assimilation	0.833252	0.846792
Gram-Negative cell wall components	0.971963	0.818649
Gram-Positive cell wall components	0.116495	0.147682
Heat shock	0.784071	0.885119
heat shock, cell division, proteases, and a methyltransferase	0.0143673	0.00680458
Histidine Metabolism	0.627109	0.630701
Hydrocarbons	0.00081081	0.00117784
Hypothetical associated with RecF	0.00712378	0.0116411
Hypothetical in Lysine biosynthetic cluster	0.0175711	0.0102075
Hypothetical lipase related to Phosphatidate metabolism	0.00665665	0.0021833
Hypothetical protein possible functionally linked with Alanyl-tRNA synthetase	0.0180604	0.015024
Hypothetical Related to Dihydroorate Dehydrogenase	0.00880985	0.00436556
Inorganic sulfur assimilation	0.240034	0.278412
Invasion and intracellular resistance	0.0614359	0.036634
Isoprenoid/cell wall biosynthesis: PREDICTED UNDECAPRENYL DIPHOSPHATE PHOSPHATASE	0.0829889	0.102097
Isoprenoids	0.639719	0.708068
Lactate racemization	0.000936397	0.000904833
Light-harvesting complexes	0.00024787	0.0026209
Lipid-derived mediators	3.30493e-05	0.000374414
Lipoic acid	0.495032	0.552913
Lysine Biosynthesis	0.0108103	0.00559325
Lysine, threonine, methionine, and cysteine	3.36085	3.4663
Magnetotaxis	0	4.68017e-05
Membrane-bound hydrogenase	0	4.68017e-05
Metabolism of central aromatic intermediates	0.893512	0.841704
Methylamine utilization	0.0229528	0.0196868
Mitochondrial electron transport system in plants	0.00304439	0.012117
Molybdopterin oxidoreductase	0.113487	0.0981042
Monosaccharides	2.53442	2.68606
NAD and NADP	0.441787	0.451561
Not assigned to subsystem level 2	21.1908	20.4387
Nucleotide sugars	0.0023443	0.00295143
Nucleotidyl-phosphate metabolic cluster	0.00255306	0.0026677
One-carbon Metabolism	0.984368	1.0721
Organic acids	0.423005	0.427255
Organic sulfur assimilation	0.654321	0.560564
Osmotic stress	0.64854	0.588827
Oxidative stress	1.25837	1.12516
Pathogenicity islands	0.0721581	0.0651731
Peripheral pathways for catabolism of aromatic compounds	0.441907	0.402958
Periplasmic Stress	0.120252	0.122165
Phage family-specific subsystems	0.000766744	0.000561621
Phage Host Interactions	0.000880528	0.000842431
Phages, Prophages	0.281301	0.185871
Phospholipids	0.655862	0.640061
Pigment biosynthesis	0.0112423	0.0129173
Plant Alkaloids	0.0152243	0.0165015
Plant Glucosinolates	3.30493e-05	4.68017e-05
Plant Hormones	0.0258339	0.0279477
Plant-Prokaryote comparative genomics	2.21619	2.24449
Plasmid related functions	0.00191686	0.000912633
Plastidial (cyanobacterial) electron transport system	0.0020788	0.00400935
Polysaccharides	0.506082	0.521371
Probably GTP or GMP signaling related	0.101188	0.101048
Probably organic hydroperoxide resistance related hypothetical protein	0.0274285	0.028863
Probably Ybbk-related hypothetical membrane proteins	0.0379737	0.0334164
Programmed Cell Death and Toxin-antitoxin Systems	0.086034	0.0837789
Proline and 4-hydroxyproline	0.453143	0.465281
Proteasome related clusters	3.30493e-05	4.68017e-05
Protein and nucleoprotein secretion system, Type IV	0.164257	0.0985462
Protein biosynthesis	4.56885	4.88251
Protein degradation	1.37628	1.42809
Protein export?	0.0687986	0.0865248
Protein folding	0.54846	0.570689
Protein processing and modification	0.492597	0.534313
Protein secretion system, Chaperone-Usher pathway (CU)	6.60986e-05	0.000327612
Protein secretion system, Type II	0.33398	0.266879
Protein secretion system, Type III	0.00102563	0.000698126
Protein secretion system, Type VI	0.170767	0.108549
Protein secretion system, Type VII	0.0282021	0.0321372
Protein secretion system, Type VIII (Extracellular nucleation/precipitation pathway, ENP)	0.00191686	0.000842431
Protein translocation across cytoplasmic membrane	0.0682113	0.0671385
Proteolytic pathway	0.00388329	0.00590482
proteosome related	0.132951	0.168136
Purines	1.60089	1.65636
Putative asociate of RNA polymerase sigma-54 factor rpoN	0.258915	0.211671
Putative GGDEF domain protein related to agglutinin secretion	0.00557983	0.0028315
Putative Isoquinoline 1-oxidoreductase subunit	0.0950744	0.0570883
Putrescine/GABA utilization cluster-temporal,to add to SSs	0.0532795	0.0322599
Pyridoxine	0.314137	0.316474
Pyrimidines	0.948351	0.991287
Pyruvate kinase associated cluster	0.0164276	0.00715286
Quinone cofactors	0.669755	0.624967
Quorum sensing and biofilm formation	0.0180138	0.0240095
Recombination related cluster	0.0268663	0.0330404
recX and regulatory cluster	0.00249577	0.00177456
Regulation of virulence	0.00414218	0.00394694
Related to Menaquinone-cytochrome C reductase	0.000214821	9.36034e-05
Resistance to antibiotics and toxic compounds	3.02902	2.68952
Reverse electron transport	0.00148722	0.00131045
Riboflavin, FMN, FAD	0.347076	0.378997
Ribosomal Protein L28P relates to a set of uncharacterized proteins	0.0709089	0.0667106
Ribosome-related cluster	0.0183485	0.0131731
RNA processing and modification	2.2224	2.14388
Secretion	0.00968345	0.00444616
Selenoproteins	0.223486	0.249299
Shiga toxin cluster	0.000479215	0.000327612
Siderophores	0.116683	0.0847017
Signal transduction in Eukaryotes	0.0331208	0.0561048
Social motility and nonflagellar swimming in bacteria	0.347599	0.275569
Sodium Ion-Coupled Energetics	0.0071275	0.00850998
Spore DNA protection	0.000347018	0
Sugar alcohols	0.829732	0.806566
Sugar Phosphotransferase Systems, PTS	0.000498494	0.000717626
Sulfatases and sulfatase modifying factor 1 (and a hypothetical)	0.188102	0.133926
Tartronate-semialdehyde related area (links to pyridoxine and aldorate metabolism)	0.0095358	0.00444795
TCA	0.00309507	0.00459593
Tetrapyrroles	0.411302	0.453263
Thiamin	0.0227973	0.0229751
Three hypotheticals linked to lipoprotein biosynthesis	0.0255251	0.0188026
TldD cluster	0.0551242	0.0562806
Toxins and superantigens	0.00103555	0.000772228
Transcription	1.11685	1.31504
Translation	0.0790252	0.0546488
Transposable elements	0.110421	0.116729
TRAP transporters	0.00869197	0.0055694
Triacylglycerols	0.0338504	0.0248673
Tricarboxylate transporter	0.131879	0.037691
tRNA sulfuration	0.0347804	0.0360992
Two related proteases	0.0096338	0.0160902
Type III secretion system, extended	0.00157535	0.00053588
Type III, Type IV, Type VI, ESAT secretion systems	0.0591809	0.0612813
Uni- Sym- and Antiporters	0.149532	0.110553
Urate degradation	0.0266873	0.0155382

## Sheet: Supplementary Table S4
Subsystem Level III	Relative Abundance (%) RS sample	Relative Abundance (%) BS sample
&#945;-Fimbriae	3.30493e-05	9.36034e-05
&#946;-Fimbriae	6.60986e-05	0.000187207
&#963;-Fimbriae	0.00290834	0.000468017
(GlcNAc)2 Catabolic Operon	0.00236303	0.00589702
2-isocapryloyl-3R-hydroxymethyl-gamma-butyrolactone and other bacterial morphogens	0.00138807	0.00341652
2-Ketogluconate Utilization	0.00357243	0.00419343
2-methylcitrate to 2-methylaconitate metabolism cluster	0.00518874	0.00438376
2-O-alpha-mannosyl-D-glycerate utilization	0.0108523	0.0195037
2-phosphoglycolate salvage	0.0242302	0.0248945
4-Hydroxyphenylacetic acid catabolic pathway	0.0127312	0.00782966
5-FCL-like protein	0.152368	0.167399
A conserved operon linked to TyrR and possibly involved in virulence	0.00155332	0.000748827
A DNA integrity scanning protein that co-occurs with RadA	0.020127	0.0355692
A Gammaproteobacteria Cluster Relating to Translation	0.0183485	0.0131731
A Glutathione-dependent Thiol Reductase Associated with a Step in Lysine Biosynthesis	0.0108103	0.00559325
A Gram-positive cluster that relates ribosomal protein L28P to a set of uncharacterized proteins	0.0709089	0.0667106
A Hypothetical Protein Related to Proline Metabolism	0.0174097	0.0172457
A TRAP transporter and a hypothetical	0.00869197	0.0055694
ABC transporter alkylphosphonate (TC 3.A.1.9.1)	0.0318359	0.0189079
ABC transporter branched-chain amino acid (TC 3.A.1.4.1)	0.813287	0.638112
ABC transporter dipeptide (TC 3.A.1.5.2)	0.346725	0.405205
ABC transporter of unknown substrate X	9.25381e-05	0.000124805
ABC transporter oligopeptide (TC 3.A.1.5.1)	0.543519	0.617581
ABC transporter tungstate (TC 3.A.1.6.2)	0.0359197	0.0337908
ABC-type iron transport system	0.00415044	0.00193447
Accessory colonization factor	8.26233e-05	4.68017e-05
Acetoin, butanediol metabolism	0.231807	0.309151
Acetone Butanol Ethanol Synthesis	0.000568928	0.000783923
Acetone carboxylase	0.000560265	0.00180811
Acetophenone carboxylase 1	0.0020766	0.00126365
Acetyl-CoA fermentation to Butyrate	0.228721	0.243431
acinetobacter tca	0.310707	0.37733
Acyclic terpenes utilization	0.0156168	0.00623009
Acyl Homoserine Lactone (AHL) Autoinducer Quorum Sensing_	0.000528789	0.000187207
Acyl-CoA thioesterase II	0.0330333	0.0248039
Adaptation to d-cysteine	0.0107036	0.00720902
Adenosyl nucleosidases	0.0100971	0.00919158
Adhesins in Staphylococcus	0.00175161	0.00130109
Adhesion of Campylobacter	0.000396592	0.000842431
Agrobacterium opine transport	6.60986e-05	0.000140405
Alanine biosynthesis	0.0966721	0.0967651
Alcaligin Siderophore	9.9148e-05	0
Alginate metabolism	0.0617167	0.0455819
Alkaloid biosynthesis from L-lysine	0.0152243	0.0165015
Alkane biosynthesis in bacteria	0.00081081	0.00117784
Alkane synthesis in bacteria 2	0.0109581	0.00996876
Alkanesulfonate assimilation	0.277925	0.204588
Alkanesulfonates Utilization	0.0530125	0.0377955
Alkylphosphonate utilization	0.0877404	0.0666768
Allantoin Utilization	0.0365243	0.0293243
alpha carboxysome	0.00529289	0.00325729
Alpha-acetolactate operon	0.000799794	0.000754399
Alpha-Amylase locus in Streptocococcus	0.0773525	0.0975613
Alternative NAD(P)H dehydrogenases in plants	0	4.68017e-05
Amidase clustered with urea and nitrile hydratase functions	0.0454984	0.0382075
Amino acid racemase	0.0222319	0.0245804
Aminoglycoside adenylyltransferases	0.00049574	0.000514819
Ammonia assimilation	0.538171	0.476855
An Arabinose Sensor	0.000506756	0.000210608
Anaerobic Aromatic Degredation (benzoate)	0.00993314	0.00843411
Anaerobic benzoate metabolism	0.032929	0.0269774
Anaerobic Oxidative Degradation of L-Ornithine	0.000132197	0.000140405
Anaerobic respiratory reductases	0.343958	0.406237
Anthrose Biosynthesis	9.9148e-05	0.000234009
Apigenin derivatives	0.00046269	0.000514819
Archaeal Flagellum	0.000132197	0.000327612
Archaeal lipids	0.0143724	0.0147788
archaeal lipids bobik	0.000515965	0.000850805
Archaeal membrane bound hydrogenases	0.00074361	0.000655224
Archease	0.00010741	0.000413415
Archease2	0.000531543	0.000390014
Arginine and Ornithine Degradation	0.243046	0.242075
Arginine Biosynthesis extended	0.277058	0.281266
Arginine Deiminase Pathway	0.0617997	0.0550482
Arginine metabolism and urea cycle in plants	0.000148722	2.34009e-05
Aromatic Amin Catabolism	0.0775659	0.0803981
Aromatic amino acid degradation	0.257768	0.244133
Aromatic amino acid interconversions with aryl acids	0.108179	0.0681043
Arsenic resistance	0.0787147	0.098901
At1g01770	0.0335207	0.0154569
At1g14345	0.0085374	0.0101646
At1g21350	0.0356034	0.0279998
At1g24340	0.0475569	0.0464383
At1g26220 At1g32070	0.0392109	0.064163
At1g33290 At1g73170 At3g10420	0.00320578	0.0103198
At1g48360	0.0130297	0.013816
At1g54520	0.00242821	0.00318424
At1g69340 At2g40600	0.0799501	0.0657616
At2g23840	0.114169	0.129135
At2g25870	0.00880625	0.00802103
At2g33980 At1g28960	0.0585331	0.0481981
At2g44920 At1g12250	0.000132197	0.000187207
At3g21300	0.0708362	0.079201
At3g50560	0.0498742	0.0265609
At4g10620 At3g57180 At3g47450	0.0193041	0.0190046
At4g17370	0.0017406	0.00180187
At5g04520 AT1G06240	0.142189	0.103598
At5g37530 (CsdL protein family)	0.156773	0.160504
At5g63290	0.347455	0.445471
ATP-dependent efflux pump transporter Ybh	0.0409867	0.0331512
ATP-dependent Nuclease	0.0139799	0.0229796
ATP-dependent RNA helicases, bacterial	0.190659	0.173447
Autoinducer 2 (AI-2) transport and processing (lsrACDBFGE operon)	0.00302165	0.00314742
Auxin biosynthesis	4.57182e-05	0.000117004
Auxin degradation	0.0257882	0.0278307
B12 duf71	0.000386244	0.00089408
Bacillibactin Siderophore	0.00360182	0.0028237
Bacillus biofilm matrix protein component TasA and homologs	0.00264395	0.00173166
Bacillus Sporulation Killing Factor A Biosynthetic Cluster	0	2.34009e-05
Bacilysin biosynthesis	3.30493e-05	0
Bacitracin Stress Response	0.00873053	0.0145787
Bacterial Caspases	0.00148722	0.00219968
Bacterial Cell Division	0.32523	0.389034
Bacterial Chemotaxis	0.650043	0.415973
Bacterial cyanide production and tolerance mechanisms	0.00295516	0.00219578
Bacterial Cytoskeleton	0.216059	0.261268
Bacterial hemoglobins	0.432164	0.375195
Bacterial light-harvesting proteins	0.000148722	0.000117004
Bacterial Luciferases	0.000153207	0.000144305
Bacterial motility:Gliding	0.347367	0.275522
Bacterial pathways for dimethylsulfoniopropionate and acrylate catabolism	0.0388081	0.0380381
Bacteriocins in Lactobacilli	3.30493e-05	4.68017e-05
Bacteriorhodopsin	3.30493e-05	0.000210608
BactLuciferaseComplex	0.000153207	0.000144305
Benzoate catabolism	0.0129362	0.0109393
Benzoate degradation	0.0736048	0.0665767
Benzoate transport and degradation cluster	0.14138	0.0736455
beta carboxysome	0.00622814	0.00784553
Beta-Glucoside Metabolism	0.136793	0.157669
beta-glucuronide utilization	0.00030846	0.000117004
Betaine biosynthesis from glycine	0.000297444	0.00205928
Betaine lipids in bactera	0.0048913	0.000795629
Beta-lactamase	0.240282	0.211976
Beta-lactamase cluster in Streptococcus	0.000561838	0.000468017
BEY LIP	0.372714	0.408027
Biflavanoid biosynthesis	0.00649419	0.00702026
Bilin Biosynthesis	0.00058938	0.000936034
Biofilm Adhesin Biosynthesis	0.0024126	0.000655224
Biofilm formation in Staphylococcus	0.00755925	0.0112638
Biogenesis of cbb3-type cytochrome c oxidases	0.0282219	0.013523
Biogenesis of c-type cytochromes	0.244504	0.243692
Biogenesis of cytochrome c oxidases	0.0740538	0.0508742
Biotin biosynthesis	0.408486	0.370403
Biotin biosynthesis in plants	0.000214821	0.000374414
Biotin synthesis & utilization	1.29565	1.03921
Biphenyl Degradation	0.0457191	0.0439962
BlaR1 Family Regulatory Sensor-transducer Disambiguation	0.0555313	0.0480699
BOX, RUP and SPRITE repeats in Streptococcus pneumoniae	0	4.68017e-05
Branched chain amino acid degradation regulons	0.00750453	0.00571392
Branched-Chain Amino Acid Biosynthesis	0.586916	0.629389
Branched-chain amino acid metabolism in plants	0.000333247	0.000568306
Broadly distributed proteins not in subsystems	0.0967486	0.0928546
Brucella Wbk Region and LPS genes	0.00149383	0.000631823
Butanol Biosynthesis	0.142502	0.164194
Cadmium resistance	0.00142663	0.00219578
Caffeic acid derivatives	0.000583084	0.000327612
Calvin-Benson cycle	0.176155	0.192697
Calvin-Benson-Bassham cycle in plants	6.25576e-05	1.56006e-05
cAMP signaling in bacteria	0.785973	0.735635
Campylobacter Iron Metabolism	0.0892286	0.0739724
Cannabinoid biosynthesis	3.30493e-05	0.000374414
Capsular heptose biosynthesis	0.112023	0.116967
Capsular Polysaccharide (CPS) of Campylobacter	0.000564593	0.000312011
Capsular Polysaccharides Biosynthesis and Assembly	0.0273731	0.0280225
Capsular surface virulence antigen loci	1.10164e-05	7.80029e-05
carbazol degradation cluster	0.0132792	0.00960115
Carbon monoxide dehydrogenase maturation factors	0.0629369	0.0601246
Carbon monoxide induced hydrogenase	0.0016071	0.00358813
Carbon Starvation	0.0671452	0.0635099
Carboxysome	0.000504002	0.0010234
CarD	0.156802	0.154462
Carnitine Metabolism in Microorganisms	0.000264395	4.68017e-05
Carotenoid biosynthesis	0.084958	0.0948132
Carotenoids	0.0918491	0.101511
Catechol branch of beta-ketoadipate pathway	0.112774	0.124197
CbiZ Main	0.00243596	0.00463421
CBSS-100226.1.peg.2266	0.0206613	0.0211544
CBSS-176299.3.peg.235	0.0112423	0.0129173
CBSS-176299.4.peg.1292	0.101188	0.101048
CBSS-1806.1.peg.1285	0.0125242	0.0161309
CBSS-188.1.peg.9880	0.0255251	0.0188026
CBSS-194948.1.peg.143	0.000479215	0.000327612
CBSS-196164.1.peg.1690	0.323096	0.409288
CBSS-196164.1.peg.461	0.145906	0.158334
CBSS-196620.1.peg.2477	0.00212342	0.0027535
CBSS-198094.1.peg.4426	0.0268663	0.0330404
CBSS-203122.12.peg.188	0.0768259	0.0798156
CBSS-205914.5.peg.1403	0.000297444	0.000210608
CBSS-205922.3.peg.1809	0.0266873	0.0155382
CBSS-208964.1.peg.1012	0.00323694	0.000890793
CBSS-211586.1.peg.2357	0.00931991	0.00716066
CBSS-211586.1.peg.3133	0.00306403	0.00113167
CBSS-216592.1.peg.3534	0.00231345	0.0082527
CBSS-216592.1.peg.3937	0.0165423	0.00766768
CBSS-222523.1.peg.1311	0.00255306	0.0026677
CBSS-232721.5.peg.360	0.00169873	0.00126946
CBSS-243265.1.peg.198	0.0270558	0.0150202
CBSS-246196.1.peg.364	0.25548	0.281512
CBSS-257314.1.peg.488	0.0180604	0.015024
CBSS-257314.1.peg.676	0.0096338	0.0160902
CBSS-258594.1.peg.3339	0.321203	0.344954
CBSS-261594.1.peg.788	0.00249577	0.00177456
CBSS-262316.1.peg.2929	0.0855484	0.122852
CBSS-262719.3.peg.410	0.00986637	0.011924
CBSS-265072.7.peg.546	0.0229528	0.0196868
CBSS-269482.1.peg.1294	0.0274285	0.028863
CBSS-269799.3.peg.2220	0.113487	0.0981042
CBSS-269801.1.peg.2186	0.0029816	0.00223283
CBSS-279010.5.peg.3195	0.000500697	0.00056006
CBSS-280355.3.peg.2835	0.00025448	0.000256741
CBSS-281090.3.peg.464	0.0698636	0.069252
CBSS-288000.5.peg.1793	0.0164276	0.00715286
CBSS-292415.3.peg.2341	0.0179937	0.0219088
CBSS-314267.3.peg.390	0.0950744	0.0570883
CBSS-316057.3.peg.1308	0.258915	0.211671
CBSS-316057.3.peg.563	0.126473	0.110232
CBSS-316057.3.peg.659	0.0379737	0.0334164
CBSS-316275.9.peg.382	6.60986e-05	0.000140405
CBSS-316407.3.peg.1371	0.00665665	0.0021833
CBSS-318161.14.peg.2599	0.00594579	0.00424764
CBSS-320372.3.peg.6046	0.053008	0.0464149
CBSS-320388.3.peg.3759	0.0498439	0.0595103
CBSS-323098.3.peg.2823	0.0144873	0.00771136
CBSS-323850.3.peg.3142	0.00888806	0.0055811
CBSS-323850.3.peg.3269	0.0175711	0.0102075
CBSS-323850.3.peg.3284	0.00557983	0.0028315
CBSS-326442.4.peg.1852	0.0519694	0.0396286
CBSS-342610.3.peg.1536	0.0593998	0.0451895
CBSS-342610.3.peg.283	0.031661	0.0344507
CBSS-344610.3.peg.2335	8.53774e-05	0
CBSS-350688.3.peg.1509	0.223015	0.367106
CBSS-354.1.peg.2917	0.0551242	0.0562806
CBSS-376686.6.peg.291	0.000594888	0.000577221
CBSS-393121.3.peg.2760	0.0687986	0.0865248
CBSS-393130.3.peg.129	0.000214821	9.36034e-05
CBSS-393130.3.peg.794	0.0207994	0.020166
CBSS-49338.1.peg.459	0.131879	0.037691
CBSS-498211.3.peg.1514	0.00651072	0.00753508
CBSS-502800.3.peg.2785	0.0095358	0.00444795
CBSS-52598.3.peg.2843	0.0726792	0.0552501
CBSS-56780.10.peg.1536	0.071809	0.0715143
CBSS-584.1.peg.841	0.000694036	0.000140405
CBSS-69014.3.peg.2094	0	4.68017e-05
CBSS-83331.1.peg.3039	0.0829889	0.102097
CBSS-84588.1.peg.1247	0.0589271	0.0599937
CBSS-89187.3.peg.2957	0.0347804	0.0360992
Cell Division Cluster	0.0129222	0.018643
cell division cluster containing FtsQ	0.0635959	0.0494945
Cell division cluster containing FtsZ and FtsW	0.0254963	0.039694
Cell Division Subsystem including YidCD	0.211792	0.162959
Cell division-ribosomal stress proteins cluster	0.218283	0.261587
Cell envelope-associated LytR-CpsA-Psr transcriptional attenuators	0.0339453	0.0465683
Cellulose biosynthesis in plants	0	0.000140405
Cellulosome	0.0229004	0.0208502
Central meta-cleavage pathway of aromatic compound degradation	0.0911169	0.0746945
CFE Sulfur Oxidation	0.0293312	0.0130706
Chitin and N-acetylglucosamine utilization	0.28907	0.346933
Chitobiose	8.26233e-05	0.000210608
Chloroaromatic degradation pathway	0.0430567	0.046488
Chlorobenzoate degradation	0.00474651	0.00416112
Chlorophyll Biosynthesis in plants and prokaryotes	0.0284637	0.0310717
Chlorophyll Degradation	0.0074361	0.0081201
Chlorosome	3.30493e-05	0
Cholera toxin	0	2.34009e-05
Cholesterol catabolic operon in Mycobacteria	0.0165486	0.0135538
Choline and Betaine Uptake and Betaine Biosynthesis	0.354366	0.37949
Choline biosynthesis in plants	0.000198296	7.02026e-05
Choline Transport	0.000996988	0.00203197
Chorismate Synthesis	0.159962	0.151333
Cinnamic Acid Degradation	0.00865892	0.00815033
CitAB	0.00291936	0.00376754
Citrate Metabolism KE2	0.0028941	0.00270168
Citrate Utilization System (CitAB, CitH, and tctABC)	0.0164365	0.0154212
Clavulanic acid biosynthesis	0.00859833	0.0140639
CLO thiaminPP biosynthesis	0.0465081	0.0507957
Cluster Ytf and putative sugar transporter	0.00381063	0.00171924
Cluster-based Subsystem Grouping Hypotheticals - perhaps Proteosome Related	0.132951	0.168136
CMP-N-acetylneuraminate Biosynthesis	0.0282346	0.0241809
CO Dehydrogenase	0.369624	0.405845
CO2 uptake, carboxysome	0.214248	0.280884
coA-FolK	0.118639	0.134634
Coagulation cascade	0.000396592	0.000561621
Cobalamin	0.0698836	0.0641662
Cobalamin Dh	5.57117e-05	0.000101961
Cobalamin synthesis	0.103546	0.134077
Cobalt-zinc-cadmium resistance	0.701928	0.657202
Coenzyme A Biosynthesis	0.160668	0.173812
Coenzyme B synthesis	0.000231345	0
Coenzyme B12 biosynthesis	0.174468	0.17565
Coenzyme B12 related Hypothetical: Clusters with cobST	0.0282767	0.0160867
Coenzyme F420 synthesis	0.0583523	0.0857069
coenzyme M biosynthesis	0.0114185	0.0168564
Coenzyme PQQ synthesis	0.142791	0.0713801
CoenzymeM Archaea	0.000512264	0.000748827
COG0277	0.0461468	0.0328811
COG1836	0.0187572	0.016618
COG2016	0.000156984	0.000725427
COG2363	0.0710377	0.0791661
Colanic acid biosynthesis	0.0320753	0.0263946
Cold shock, CspA family of proteins	0.0607312	0.0751401
Colicin V and Bacteriocin Production Cluster	0.0579563	0.0375908
Commensurate regulon activation	6.60986e-05	0
Common Pathway For Synthesis of Aromatic Compounds (DAHP synthase to chorismate)	0.172129	0.170191
Competence in Streptococci	6.60986e-05	9.36034e-05
Competence or DNA damage-inducible protein CinA and related protein families	0.245893	0.289537
Conjugative transposon, Bacteroidales	0.0108071	0.0114664
Conserved cluster around inner membrane protein gene yghQ, probably involved in polysaccharide biosynthesis	6.60986e-05	4.68017e-05
Conserved gene cluster possibly involved in RNA metabolism	0.0305881	0.0478644
Control of cell elongation - division cycle in Bacilli	0.00187665	0.00101181
Control of Swarming in Vibrio and Shewanella species	6.60986e-05	4.68017e-05
Copper homeostasis	0.407441	0.384956
Copper homeostasis: copper tolerance	0.0250862	0.0215888
Core Oligosaccharide Glycosylation in Pseudomonas	0.00214821	0.00177847
Core tetrapyrrole biosynthesis in plants	0.00345916	0.00142745
Creatine and Creatinine Degradation	0.19801	0.185066
Cresol degradation	0.00194991	0.00169266
CRISP Cmr Cluster	0.00095843	0.00394694
CRISPR-associated cluster	0.00152027	0.00198907
CRISPRs	0.0329171	0.0688063
ct6A	0.00174335	0.000514819
Curli production	0.00191686	0.000842431
Cuticular wax in plants	3.30493e-05	0.000234009
Cyanate hydrolysis	0.0483688	0.0315489
Cyanobacterial bypass in the TCA	0.00309507	0.00459593
Cyanobacterial Circadian Clock	0.183735	0.15599
Cyanophycin Metabolism	0.070792	0.06007
Cysteine Biosynthesis	0.286629	0.264657
Cysteine Biosynthesis, MCB 432	0.213633	0.22314
Cytochrome b6-f complex in plants (plastidial) and cyanobacteria	0.00148722	0.00173244
Cytolysin and Lipase operon in Vibrio	0.000396592	0.000140405
CytR regulation	0.00142112	0.00161466
D-Alanyl Lipoteichoic Acid Biosynthesis	0.000540907	0.000457988
D-allose utilization	0.00046269	0.000421215
dcernst CoA Salvage	0.0978676	0.108647
De Novo Purine Biosynthesis	0.57666	0.597451
De Novo Pyrimidine Synthesis	0.437916	0.473643
Dehydrogenase complexes	0.390145	0.375685
Denitrification	0.0411251	0.0382906
Deoxyribose and Deoxynucleoside Catabolism	0.144659	0.164804
dephospho-tetrahydromethanopterin biosynthesis MYousef	0.0035975	0.00436723
D-galactarate, D-glucarate and D-glycerate catabolism	0.0317397	0.0283923
D-galactarate, D-glucarate and D-glycerate catabolism - gjo	0.0356791	0.0372609
D-galactonate catabolism	0.0349838	0.025287
D-Galacturonate and D-Glucuronate Utilization	0.287773	0.286174
D-gluconate and ketogluconates metabolism	0.250836	0.252003
D-glucosaminate utilization	0.00774456	0.00511699
Diadenylate cyclase cluster	0	0.000468017
Dihydroxyacetone kinases	0.0981084	0.103689
Dimethylarginine metabolism	0.0279062	0.0239896
Dimethylsulfoniopropionate (DMSP) mineralization	5.42953e-05	0.000124805
Dimethylsulfoniopropionate (DMSP) mineralization, gjo	0.0644428	0.0546537
Dimethylsulfoniopropionate (DMSP) mineralization, WBW	0.0644428	0.0546537
Diphthamide biosynthesis	0.0132418	0.0176364
Diphtheria toxin	0	2.34009e-05
Dipicolinate Synthesis	0.000280919	0
Dissimilatory nitrite reductase	0.0402315	0.0368791
DNA Helicase of Unknown Function	0.00717831	0.0120748
DNA phosphorothioation	0.00429641	0.00745317
DNA processing cluster	0.0976809	0.0969464
DNA recombination, archaeal	6.60986e-05	0.000327612
DNA repair and recombination eukaryotic	0.000363543	0.000936034
DNA Repair Base Excision	0.711089	0.709535
DNA repair, bacterial	0.5798	0.582763
DNA repair, bacterial DinG and relatives	0.0480565	0.0445302
DNA repair, bacterial MutL-MutS system	0.103009	0.102853
DNA repair, bacterial photolyase	0.0243987	0.0102574
DNA repair, bacterial RecBCD pathway	0.137159	0.157063
DNA repair, bacterial RecFOR pathway	0.203066	0.217157
DNA repair, bacterial UmuCD system	0.0574245	0.0654343
DNA repair, bacterial UvrD and related helicases	0.234065	0.241259
DNA repair, UvrABC system	0.635395	0.639272
DNA replication, archaeal	0.0347376	0.0404195
DNA structural proteins, bacterial	0.044892	0.0375116
DNA topoisomerases, Type I, ATP-independent	0.078539	0.0901198
DNA topoisomerases, Type II, ATP-dependent	0.203687	0.202224
DNA-binding regulatory proteins, strays	0.0423319	0.0378092
DNA-replication	0.900473	0.946689
D-nopaline catabolic operon	0.000347018	0.000198907
Dot-Icm type IV secretion system	0.00156984	0.000865832
D-ribose utilization	0.312964	0.275337
D-Sorbitol(D-Glucitol) and L-Sorbose Utilization	0.0044231	0.0053822
D-Tagatose and Galactitol Utilization	0.0268866	0.0303359
dTDP-rhamnose synthesis	0.206503	0.229177
D-tyrosyl-tRNA(Tyr) deacylase	0.00398974	0.00545216
EC 2.7.1.- Phosphotransferases with an alcohol group as acceptor	0.0140065	0.0102933
EC 3.13.1.- Hydrolases acting on carbon-sulfur bonds	0.0108071	0.0294071
EC 3.4.11.- Aminopeptidases	0.227053	0.218905
EC 3.4.13.- Dipeptidases	0.013933	0.0177144
EC 3.4.17.- Metallocarboxypeptidases	0.0346547	0.0305274
EC 3.4.19.- Omega peptidases	0.0266482	0.0344141
EC 3.4.21.- Serine endopeptidase	0.057638	0.0527962
EC 3.4.24.- Metalloendopeptidases	0.00526806	0.00241029
EC 4. 1. 1.- Carboxy-lyases	0.0575782	0.0521816
EC 4.1.2.- Aldehyde-lyases	0.0453852	0.0673445
EC 4.1.3.- Oxo-acid-lyases	0.0757881	0.0798263
EC 5.1.2.- Racemaces and epimerases acting on hydroxy acids and derivatives	0.0204245	0.048276
EC 6.3.4.- Ligases that form carbon-nitrogen bonds	0.213763	0.237551
EC 6.4.1.- Ligases that form carbon-carbon bonds	0.208533	0.234369
EC699-706	0.0513168	0.0382464
ECF class transporters	0.0375863	0.0475703
Ectoine biosynthesis and regulation	0.00872502	0.0100156
Energy conserving hydrogenase b, Methanococcales-Methanobacteriales-Methanopyrales	0.00074361	0.000655224
Energy-conserving hydrogenase (ferredoxin)	0.000264395	9.36034e-05
Entner-Doudoroff Pathway	0.484089	0.518716
ergothioneine biosynthesis	0.00341647	0.00317602
Ergothioneine Cyano	0.0811687	0.0953758
Erythritol utilization	0.00793734	0.00394304
Erythromycin resistance	3.30493e-05	2.34009e-05
ESAT-6 proteins secretion system in Firmicutes	0.00237404	0.00126365
ESAT-6 proteins secretion system in Mycobacteria (locus ESX-1)	0.025828	0.0308735
Ethanolamine utilization	0.0294281	0.0226932
Ethylmalonyl-CoA pathway of C2 assimilation	0.101859	0.121204
Ethylmalonyl-CoA pathway of C2 assimilation, GJO	0.0604833	0.0898008
eukaryotic rRNA modification and related functions	0	1.56006e-05
Exopolysaccharide Biosynthesis	0.137303	0.164413
Exosporium	0.00108433	0.00124649
Experimental ThMP RZ	0.00285814	0.00521368
Extracellular Polysaccharide Biosynthesis of Streptococci	0.00161776	0.00159906
F0F1-type ATP synthase	0.350025	0.385709
F0F1-type ATP synthase in plants (mitochondrial)	8.81315e-05	7.80029e-05
F1453 mlsummers	0.0101048	0.0225311
F420 bobik	0.0332124	0.0552479
Fatty Acid Biosynthesis FASI	0.012063	0.0144968
Fatty Acid Biosynthesis FASII	1.91726	1.99523
Fatty acid biosynthesis in plants (plastidial)	0.00024787	0.000187207
Fatty acid degradation regulons	0.0702186	0.0372654
Fe(III) respiration - Shewanella type	0.000694036	0.000514819
FeFe hydrogenase maturation	0.000132197	1.56006e-05
Fermentations: Lactate	0.131893	0.145611
Fermentations: Mixed acid	0.146455	0.12836
Ferrous iron transporter EfeUOB, low-pH-induced	0.0370483	0.0381902
Fe-S cluster assembly	0.150486	0.184384
Flagellar motility	0.214491	0.149006
Flagellum	0.488354	0.328401
Flagellum in Campylobacter	0.0555281	0.0494285
Flavanones and dihydroflavonols biosynthesis in plants	4.72133e-06	4.68017e-05
Flavodoxin	0.00697341	0.00772228
Flavohaemoglobin	0.165129	0.156976
FOL Commensurate regulon activation	0.00167946	0.000468017
Folate Biosynthesis	0.530322	0.556857
Folate biosynthesis in plants	4.9574e-05	9.36034e-05
FolateExerciseMaizeClassVDC	0.00201531	0.0024159
Folate-mediated one-carbon metabolism in plants	8.73446e-05	6.68596e-06
Formaldehyde assimilation: Ribulose monophosphate pathway	0.168179	0.188756
Formate dehydrogenase	0.0476863	0.102356
Formate hydrogenase	0.441685	0.433838
Fosfomycin resistance	0.000165247	0.000374414
Fructooligosaccharides(FOS) and Raffinose Utilization	0.178139	0.236482
Fructose and Mannose Inducible PTS	0.000446166	0.000702026
Fructose utilization	0.177147	0.202639
Fructoselysine (Amadori product) utilization pathway	0.000132197	0
GABA and putrescine metabolism from cluters	0.0532795	0.0322599
Galactose degradation in plants	0.000126689	0.000117004
Galactose-inducible PTS	4.40658e-05	1.56006e-05
Galactosylceramide and Sulfatide metabolism	0.249859	0.22422
Gallic acid utilization	0.00719649	0.00297793
GDP-sugars biosynthesis and interconversions in plants	0.00133189	0.00164099
General Secretion Pathway	0.0655704	0.0269344
Gentisate degradation	0.0213423	0.0164517
Global Two-component Regulator PrrBA in Proteobacteria	0.0230607	0.00874946
Glutamate dehydrogenases	0.0538202	0.0620973
Glutamate transporter involved in acid tolerance in Streptococcus	0.000231345	0
Glutamine synthetases	0.0637578	0.0805243
Glutamine, Glutamate, Aspartate and Asparagine Biosynthesis	0.712467	0.700241
Glutamine, glutamate, aspartate, asparagine metabolism in plants	0.000522494	0.00124883
Glutaredoxins	0.116167	0.104416
Glutathione analogs: mycothiol	0.0764184	0.0883431
Glutathione: Biosynthesis and gamma-glutamyl cycle	0.229679	0.175283
Glutathione: Non-redox reactions	0.16296	0.111978
Glutathione: Redox cycle	0.05389	0.0359421
Glutathione-dependent pathway of formaldehyde detoxification	0.0348361	0.0314117
Glutathione-regulated potassium-efflux system and associated functions	0.347097	0.291622
Glutathionylspermidine and Trypanothione	0.00770049	0.00659904
Glycerate metabolism	0.108009	0.106604
Glycerol and Glycerol-3-phosphate Uptake and Utilization	0.30956	0.264115
Glycerol fermentation to 1,3-propanediol	0.00847935	0.0055577
Glycerolipid and Glycerophospholipid Metabolism in Bacteria	0.655301	0.639639
Glycine and Serine Utilization	0.280949	0.281972
Glycine Biosynthesis	0.052717	0.0572834
Glycine cleavage system	0.0729244	0.0877892
Glycine reductase, sarcosine reductase and betaine reductase	0.112109	0.110953
Glycogen metabolism	0.404302	0.400909
Glycolate, glyoxylate interconversions	0.188845	0.190327
Glycolysis and Gluconeogenesis	0.321212	0.387419
Glycolysis and Gluconeogenesis in plants	0.000508723	0.00040854
Glycolysis and Gluconeogenesis, including Archaeal enzymes	0.145221	0.154776
Glycolysis test	0.000119253	3.99115e-05
Glycosylglycerides biosynthesis in plants	3.30493e-05	0.000234009
Glyoxylate bypass	0.115107	0.106353
G-protein-coupled receptor (GPCR) system in Actinobacteria	0.0364927	0.0649939
Gram Positive Competence	0.000567347	0.000920434
GroEL GroES	0.209415	0.25527
Group II intron-associated genes	0.0335451	0.055733
Gycosylglycerates	0.011429	0.0202055
H2:CoM-S-S-HTP oxidoreductase	8.53774e-05	0
Head-to-head olefinic hydrocarbon biosynthesis	0.0306305	0.032714
Heat shock Cell division Proteases and a Methyltransferase	0.0143673	0.00680458
Heat shock dnaK gene cluster extended	0.436616	0.439648
Heat shock protein Hsp22.5 involved in pathogenesis of Mycobacterium tuberculosis	0.0185459	0.0252737
Heme and Siroheme biosynthesis in plants	0.00472605	0.00205928
Heme biosynthesis orphans	0.0158527	0.0301247
Heme, hemin uptake and utilization systems in GramPositives	0.0313087	0.0404952
Hemin transport system	0.0660843	0.036537
Heterocyst formation in cyanobacteria	6.60986e-05	0.000608422
Hexose Phosphate Uptake System	0.00497392	0.00383774
Hfl operon	0.086935	0.0692391
High affinity phosphate transporter and control of PHO regulon	0.257514	0.272147
Histidine Biosynthesis	0.407257	0.400999
Histidine Biosynthesis in plants	0.000622429	0.00173556
Histidine Degradation	0.21923	0.227967
HMG CoA Synthesis	0.121879	0.136351
HMG-CoA	0.0719002	0.0758331
Homogentisate pathway of aromatic compound degradation	0.182062	0.191467
Homomethionine biosynthesis and methionine chain elongation pathway for glucosinolates in plants	3.30493e-05	4.68017e-05
Housecleaning nucleoside triphosphate pyrophosphatases	0.0368484	0.0242511
HPr catabolite repression system	0.0125125	0.00618173
HtrA and Sec secretion	0.0360028	0.0381863
Hydantoin metabolism	0.252951	0.257616
Hydrogenases	0.0982314	0.135869
Hydroxyaromatic decarboxylase family	0.00064997	0.000865832
Hyperosmotic potassium uptake	0.00246477	0.00170436
Hypothetical Coupled to RecF	0.00712378	0.0116411
Hypothetical Related to Dihydroorotate dehydrogenase	0.00880985	0.00436556
IbrA and IbrB: co-activators of prophage gene expression	0.000165247	0.000608422
Inclusion membrane proteins supporting intracellular life styles in Chlamydiales	0.00459386	0.00365053
Indole-pyruvate oxidoreductase complex	0.00618793	0.00172386
Inner membrane protein YhjD and conserved cluster involved in LPS biosynthesis	0.00365195	0.00257409
Inorganic Sulfur Assimilation	0.240034	0.278412
Inositol catabolism	0.437934	0.482492
Integrons	0.0140625	0.0111154
Inteins	0.043624	0.0651556
Intracellular septation in Enterobacteria	0.00156984	0.000655224
Iojap	0.0864026	0.108181
IojapClusters	0.438469	0.413808
Iron acquisition in Streptococcus	0.0509563	0.0211302
Iron acquisition in Vibrio	0.00332421	0.00131045
Iron Scavenging cluster in Thermus	0.00296067	0.000748827
Iron siderophore sensor & receptor system	0.00120079	0.000140405
Iron(III) dicitrate transport system Fec	1.65247e-05	4.68017e-05
Isobutyryl-CoA to Propionyl-CoA Module	0.000198296	0.00053432
Isoleucine degradation	0.33546	0.392719
Isoprenoid Biosynthesis	0.173101	0.188825
Isoprenoid biosynthesis in plants, nonmevalonate branch	3.30493e-05	0
Isoprenoid Biosynthesis: Interconversions	0.0119333	0.0117918
Isoprenoid scratch	0.00289268	0.00614005
Isoprenoinds for Quinones	0.0925544	0.109903
KDO2-Lipid A biosynthesis	0.270855	0.185411
KEOPS complex	9.44266e-06	5.68306e-05
Ketoisovalerate oxidoreductase	0.0516078	0.0479408
Khodge314 Isoleucine Biosynthesis	0.00644273	0.00714083
L-2-amino-thiazoline-4-carboxylic acid-Lcysteine conversion	0.00686985	0.00452612
Lactate Racemization	0.000936397	0.000904833
Lactate utilization	0.136579	0.165765
Lacto-N-Biose I and Galacto-N-Biose Metabolic Pathway	0.0563763	0.0632189
Lactose and Galactose Uptake and Utilization	0.229929	0.272231
Lactose utilization	0.0911304	0.112635
L-Arabinose utilization	0.225046	0.221034
L-ascorbate utilization (and related gene clusters)	0.00313473	0.00581823
Late competence	0.000278165	0.000195007
L-Cystine Uptake and Metabolism	0.0204641	0.0228837
Legionaminic Acid Biosynthesis	0.0301337	0.0276359
Legionella pneumophila Potential Resistome	0.000729052	0.000227229
Legionella pneumophila Virulome	0.000952922	0.000639623
Leucine Biosynthesis	0.174115	0.182498
Leucine Degradation and HMG-CoA Metabolism	0.242652	0.268365
L-fucose utilization	0.0185829	0.0221489
L-fucose utilization temp	0.0444018	0.0536114
Lignin biosynthesis in plants	0.000115673	1.56006e-05
Lipid A modifications	0.0135494	0.0119703
Lipid A-Ara4N pathway ( Polymyxin resistance )	0.131246	0.127299
Lipid-linked oligosaccharide synthesis related cluster	0.0751101	0.0929404
Lipoate transport	0.0596346	0.0720959
Lipoic acid metabolism	0.0626841	0.0727904
Lipopolysaccharide assembly	0.0507075	0.0297572
Lipopolysaccharide assembly cluster	0.0141578	0.00898975
Lipopolysaccharide-related cluster in Alphaproteobacteria	0.155841	0.131345
Lipoprotein Biosynthesis	0.0445799	0.0500919
Lipoprotein sorting system	0.103993	0.0983396
Listeria Pathogenicity Island LIPI-1 extended	0.00760134	0.0053822
Listeria phi-A118-like prophages	0	0.000140405
Listeria surface proteins: Internalin-like proteins	0.0415705	0.0169578
Listeria surface proteins: LPXTG motif	0.000413116	9.36034e-05
LMPTP YwlE cluster	0.0376933	0.0383847
LOS core oligosaccharide biosynthesis	0.197231	0.196801
L-rhamnose utilization	0.234553	0.249282
Lysine biosynthesis AAA pathway 2	0.00168504	0.00550206
Lysine Biosynthesis DAP Pathway	0.273421	0.265473
Lysine degradation	0.0381014	0.0375712
Lysine fermentation	0.354456	0.374425
Lysine fermentation MCB 432	0.436856	0.44542
Lysozyme inhibitors	3.30493e-05	0.000187207
m(6)t(6)A methlytransferase TsaA	5.81511e-05	5.61621e-05
Macromolecular synthesis operon	0.101576	0.0899572
Magnetosome	0	4.68017e-05
Major Outer Membrane Proteins	0.023864	0.0213681
Malonate decarboxylase	0.00932817	0.0055772
Malonate_	0.000950168	0.000156006
Maltose and Maltodextrin Utilization	0.609274	0.681351
Mammalian cell entry genes (MCE) in Streptomyces	0.0119369	0.0138034
Mannitol Utilization	0.0290416	0.0231154
Mannose Metabolism	0.246469	0.311613
Mannose-sensitive hemagglutinin type 4 pilus	0.00738652	0.00353353
Marinocine, a broad-spectrum antibacterial protein	0.00651072	0.00758188
MazEF toxin-antitoxing (programmed cell death) system	0.00367398	0.00583461
Mediator of hyperadherence YidE in Enterobacteria and its conserved region	0.014079	0.00753508
Melibiose Utilization	0.0121445	0.0134978
Menaquinone and Phylloquinone Biosynthesis	0.0673982	0.0823697
Menaquinone biosynthesis from chorismate via 1,4-dihydroxy-2-naphthoate	0.0749954	0.094535
Menaquinone biosynthesis from chorismate via 1,4-dihydroxy-6-naphthoate	0.0439716	0.0638607
Menaquinone Biosynthesis via Futalosine	0.0416564	0.0497076
Mercuric reductase	0.0790083	0.153904
Mercury resistance operon	0.0298154	0.0589421
Metabolite repair	0.280546	0.335146
Methanofuran	0.00828234	0.00439244
Methanofuran erick jmorales	0.0029345	0.00256237
Methanogenesis	0.0271803	0.0265795
Methanogenesis from methylated compounds	3.30493e-05	9.36034e-05
methanopterin biosynthesis	1.10164e-05	7.80029e-05
Methanopterin biosynthesis2	0.00149336	0.00116131
MethanopterinAromatic	0.000524658	0.00117784
Methicillin resistance in Staphylococci	0.0425932	0.0508437
Methionine Biosynthesis	0.620971	0.619201
Methionine Degradation	0.211958	0.246357
Methionine Salvage	0.0348213	0.0265318
methyl t6A	0.00488264	0.00649686
Methylcitrate cycle	0.0579905	0.0516179
Methylglyoxal Metabolism	0.170088	0.182126
Methylthiotransferases	0.0379355	0.0384149
MexA-MexB-OprM Multidrug Efflux System	0	2.34009e-05
MexE-MexF-OprN Multidrug Efflux System	0.00538428	0.00314898
Microbial ethylene biosynthesis	0.00458835	0.00238689
millsd methanogensis	0.00133574	0.00101014
MLST	0.005985	0.00857859
Modification of eukaryotic initiation factor 5A	0.016891	0.0169266
Molybdenum cofactor biosynthesis	0.337803	0.331285
Molybdopterin cytosine dinucleotide	0.15242	0.128164
Monika MRSA	0.0191506	0.0260506
MRSA analysis Oli	0.00250624	0.00299141
MT1-MMP Pericellular Network	0.00198296	0.00341652
Muconate lactonizing enzyme family	0.023546	0.0263296
MukBEF Chromosome Condensation	0.000842758	7.02026e-05
Multidrug efflux pump in Campylobacter jejuni (CmeABC operon)	0.035121	0.0220849
Multidrug Resistance Efflux Pumps	0.637597	0.376135
Multidrug Resistance Operon mdtRP of Bacillus	0.00290834	0.00884552
Multidrug Resistance, 2-protein version Found in Gram-positive bacteria	0.00246217	0.00879872
Multidrug Resistance, Tripartite Systems Found in Gram Negative Bacteria	0.109972	0.0978156
Multiple Antibiotic Resistance MAR locus	0.000198296	9.36034e-05
Murein hydrolase regulation and cell death	0.0417865	0.0317494
Murein Hydrolases	0.114755	0.0837088
Mycobacterial cell wall virulence lipid phthiocerol dimycocerosate (PDIM)	0.0116698	0.00690637
Mycobacterial FadD proteins (fatty acid CoA- and AMP- ligases)	0.0198576	0.014496
Mycobacterial FadE proteins Acyl-CoA dehydrogenase	0.0869566	0.0917275
Mycobacterial gene cluster associated with resistance against FAS-II antibiotics	0.0113114	0.0121633
Mycobacterial HadABC proteins ((3R)-hydroxyacyl-ACP dehydrates of FASII)	0.00356933	0.0026209
Mycobacterial MmpL1 membrane protein cluster	0.00268691	0.0032847
Mycobacterial MmpL10 membrane protein cluster	0.00341895	0.00207618
Mycobacterial MmpL11 membrane protein cluster	0.0119661	0.0126794
Mycobacterial MmpL12 membrane protein cluster	0.00362661	0.00315912
Mycobacterial MmpL2 membrane protein cluster	0.00541274	0.00643524
Mycobacterial MmpL3 membrane protein cluster	0.0056955	0.00586581
Mycobacterial MmpL4 membrane protein cluster	0.00247099	0.00179797
Mycobacterial MmpL5 membrane protein cluster	0.00930981	0.00630393
Mycobacterial MmpL6 membrane protein cluster	0.00778357	0.00554793
Mycobacterial MmpL7 membrane protein cluster	0.000968975	0.000463337
Mycobacterial MmpL8 membrane protein cluster	0.0013385	0.00121684
Mycobacterial MmpL9 membrane protein cluster	0.000550822	0.000741027
Mycobacterial virulence operon MCE involved in cell invasion	0.0330176	0.0319219
Mycobacterium jamboree	0.00598193	0.00868952
Mycobacterium virulence operon involved in an unknown function with a Jag Protein and YidC and YidD	0.0274089	0.0483036
Mycobacterium virulence operon involved in an unknown function with Superoxide dismutase	0.00132748	0.00128705
Mycobacterium virulence operon involved in DNA transcription	0.210738	0.249422
Mycobacterium virulence operon involved in fatty acids biosynthesis	0.0383651	0.0562642
Mycobacterium virulence operon involved in lipid degradation	6.33445e-05	0
Mycobacterium virulence operon involved in lipid metabolism	0.00745317	0.00587205
Mycobacterium virulence operon involved in protein synthesis (LSU ribosomal proteins)	0.035121	0.0406045
Mycobacterium virulence operon involved in protein synthesis (SSU ribosomal proteins)	0.187588	0.220724
Mycobacterium virulence operon involved with a dormancy regulon	0.000843859	0.00106864
Mycobacterium virulence operon involved with a mostly uncharacterized dormancy regulon	0.000215922	0.000304211
Mycobacterium virulence operon involved with nitrate dormancy regulon	7.4361e-05	0.000140405
Mycobacterium virulence operon possibly involved in quinolinate biosynthesis	0.0414472	0.0431336
Mycobacterium virulence operon with PE family and Esat6-like proteins	0.000363543	0
mycofactocin system	0.0158069	0.0194822
mycolic acid synthesis	0.00520086	0.0055694
Mycolic acid synthesis 2	0.00704501	0.00368953
MymA operon of Mycobacterium tuberculosis	0.0143627	0.0157917
Myxoxanthophyll biosynthesis in Cyanobacteria	0.00189207	0.00299531
Na(+) H(+) antiporter	0.0662474	0.0682213
Na(+)-translocating NADH-quinone oxidoreductase and rnf-like group of electron transport complexes	0.00936948	0.00396254
Na+ translocating decarboxylases and related biotin-dependent enzymes	0.00702835	0.00822917
N-Acetyl-Galactosamine and Galactosamine Utilization	0.0667481	0.0711219
NAD and NADP cofactor biosynthesis global	0.424144	0.437438
NAD regulation	0.0175775	0.0139825
Naphtalene and antracene degradation	0.00491609	0.00198127
N-ATPase	6.60986e-05	0.00028081
N-ATPase-2	3.30493e-05	0
Natural DNA Transformation in Vibrio	0.000165247	4.68017e-05
Neotrehalosadiamine (NTD) Biosynthesis Operon	0.000264395	0.000468017
N-heterocyclic aromatic compound degradation	0.0906128	0.0565735
Niacin, NAD and NADP biosynthesis in plants	6.60986e-05	0.000140405
Nicotinate catabolism, anaerobic	0.003013	0.0027613
NiFe hydrogenase maturation	0.0805247	0.108284
Nitrate and nitrite ammonification	0.373217	0.330982
Nitric oxide synthase	0.196011	0.201669
Nitrilase	0.00568448	0.00659904
Nitrogen fixation	0.0244346	0.0153927
Nitrogen Metabolism in Aspergillus nidulans	0.00145142	0.00308033
Nitrosative stress	0.0164594	0.0139056
N-linked Glycosylation in Bacteria	0.162566	0.173632
Nonhomologous End-Joining in Bacteria	0.153029	0.122074
Nonmevalonate Branch of Isoprenoid Biosynthesis	0.120767	0.13903
Nonribosomal peptide synthetases (NRPS) in Frankia sp. Ccl3	0.00437903	0.00343135
Novel non-oxidative pathway of Uracil catabolism	0.0167933	0.00625349
n-Phenylalkanoic acid degradation	0.147017	0.123872
Nucleoid-associated proteins in Bacteria	0.00049574	9.36034e-05
Nucleolar protein complex	0	1.56006e-05
Nucleoside triphosphate pyrophosphohydrolase MazG	0.0359026	0.0402963
Nudix KE	0.0399844	0.0372496
Nudix proteins (nucleoside triphosphate hydrolases)	0.0581543	0.0523119
NusA-TFII Cluster	0.0778303	0.0824637
O-antigen capsule important for environmental persistence	0.000363543	0.000982836
Omega-amidase	0.0155291	0.0147832
Omega-amidase KE	0.0884765	0.0837404
Omega-amidase KE2	0.550649	0.581256
O-Methyl Phosphoramidate Capsule Modification in Campylobacter	0.0111416	0.0106546
One-carbon metabolism by tetrahydropterines	0.0674505	0.0730109
Orphan regulatory proteins	0.23015	0.147164
Osmoprotectant ABC transporter YehZYXW of Enterobacteriales	0.00142112	0.00190327
Osmoregulation	0.118551	0.108695
Osmotic stress cluster	0.00361339	0.000865832
Outer membrane	0.0182416	0.011482
Oxidative stress	0.364595	0.347899
Oxygen and light sensor PpaA-PpsR	0.0257907	0.0183537
Oxygen stress response / Human gut microbiome	0.00318104	0.00291582
P uptake (cyanobacteria)	0.000237955	0.00026521
P38 MAP kinase pathways	0.00118978	0.00224648
Paerucumarin Biosynthesis	0.000622429	0.000561621
p-Aminobenzoyl-Glutamate Utilization	0.00940253	0.0055616
Particulate methane monooxygenase (pMMO)	0.000363543	4.68017e-05
p-cymene degradation	0.00138807	0.000468017
Pentose phosphate pathway	0.206107	0.259287
Pentose phosphate pathway in plants	0.00016745	0.000132605
Peptide ABC transport system Sap	0.00133299	0.00252729
Peptide methionine sulfoxide reductase	0.0916569	0.0907395
Peptidoglycan Biosynthesis	0.637245	0.627065
Peptidoglycan biosynthesis--gjo	0.107676	0.108067
Peptidoglycan Crosslinking of Peptide Stems	0.000396592	0.000702026
Peptidyl-prolyl cis-trans isomerase	0.043168	0.0246053
Peripheral Glucose Catabolism Pathways	0.00287529	0.00140405
Periplasmic Acid Stress Response in Enterobacteria	0.000198296	0.000374414
Periplasmic disulfide interchange	0.0355482	0.0276201
Periplasmic Stress Response	0.120054	0.12179
Periplasmic-Binding-Protein-Dependent Transport System for &#945;-Glucosides	0.0657516	0.0970114
Perosamine Synthesis Vibrio	8.26233e-05	0.000124805
Persister Cells	0.0512981	0.0376052
Petrobactin-mediated iron uptake system	3.30493e-05	9.36034e-05
pH adaptation potassium efflux system	0.000627937	0.00161466
Phage capsid proteins	1.34108	0.656581
Phage carbon metabolism	0.000131646	0.000173166
Phage cyanophage	0.000733695	0.000561621
Phage DNA methyltransferases	0.00313969	0.00510139
Phage entry and exit	0.000880528	0.000842431
Phage Family Inoviridae	0.000330493	0.000234009
Phage head and packaging	0.00544212	0.00429796
Phage integration and excision	0.00161942	0.00126365
Phage neck proteins	4.9574e-05	9.36034e-05
Phage nin genes - N-independent survival	3.30493e-05	0.000140405
Phage packaging machinery	0.207329	0.102574
Phage photosynthesis	7.27085e-05	0
Phage shock protein (psp) operon	0.0158637	0.0213182
Phage tail fiber proteins	0.0293496	0.0245288
Phage tail proteins 2	0.0071717	0.00776128
Phd-Doc, YdcE-YdcD toxin-antitoxin (programmed cell death) systems	0.0182708	0.0243837
Phenazine biosynthesis	0.0125268	0.0145085
Phenol hydroxylase	0.000969447	0.000432916
Phenylacetyl-CoA catabolic pathway (core)	0.0358071	0.0344801
Phenylalanine and Tyrosine Branches from Chorismate	0.0581868	0.0538913
Phenylpropanoid compound degradation	0.0309959	0.0359133
Phenylpropanoids general biosynthesis in plants	0.00130545	0.000904833
Phenylpropionate Degradation	0.00161666	0.00167784
Phosphate metabolism	1.45311	1.38862
Phosphatidylcholine biosynthesis in plants	3.30493e-05	2.34009e-05
Phosphoenolpyruvate phosphomutase	0.00523832	0.00308891
Phosphoglycerate transport system	0.000594888	0.000234009
Phosphoinositides biosynthesis in plants	0.000231345	0.000748827
Phospholipid and Fatty acid biosynthesis related cluster	0.047602	0.0149063
Phosphonate metabolism	0.00799243	0.00432916
Phosphonoalanine utilization	0.00155332	0
Phosphorylcholine incorporation in LPS	0.00338756	0.00166536
Photorespiration (oxidative C2 cycle)	0.211578	0.215726
Photorespiration (oxidative C2 cycle) in plants	0.000335215	0.000988296
Photosystem I	0.00196093	0.00721994
Photosystem II	0.00163704	0.00856861
Photosystem II-type photosynthetic reaction center	0.00198296	0.00128705
Photosystem I-type photosynthetic reaction center	0	4.68017e-05
Phycobilisome	6.60986e-05	0.00250389
p-Hydroxybenzoate degradation	0.0412622	0.0383439
Plasmid replication	0.0565189	0.0619571
Plasmid-encoded T-DNA transfer	0.00191686	0.000912633
Plastidial (p)ppGpp-mediated response in plants	0.0316997	0.0531095
Plastoquinone Biosynthesis	0.0012724	0.00134945
Polyadenylation bacterial	0.0992148	0.0720273
Polyamine Metabolism	0.348031	0.310583
Poly-gamma-glutamate biosynthesis	0.000889027	0.00081903
Poly-gamma-glutamate biosynthesis COPY	0.00179513	0.00186226
Polyglycerolphosphate lipoteichoic acid biosynthesis	0.000396592	0.000327612
Polyhydroxybutyrate metabolism	0.317673	0.315634
Polymyxin Synthetase Gene Cluster in Bacillus	0.00224735	0.00476597
Polyprenyl Diphosphate Biosynthesis	0.0287829	0.0308879
polyprenyl synthesis	0.000449785	0.000310897
Polysaccharide deacetylases	0.0104766	0.0149297
Polyunsaturated fatty acids biosynthesis in plants	0.000594888	0.00122854
Polyunsaturated Fatty Acids synthesis	0.0100634	0.0110489
Potassium homeostasis	0.534628	0.483585
Predicted mycobacterial monooxygenase	0.00859282	0.0118408
Predicted secretion system X	0.00782718	0.00199687
Prenylated indole derivatives in actinomycetes	0.00215293	0.00656588
Programmed frameshift	0.0295597	0.0318027
Proline Synthesis	0.0569772	0.0589471
Proline, 4-hydroxyproline uptake and utilization	0.378756	0.389088
Propanediol utilization	0.00735052	0.00464981
Propionate-CoA to Succinate Module	0.0242267	0.0208134
Propionyl-CoA to Succinyl-CoA Module	0.0549175	0.0543302
Proteasome archaeal	0.0367415	0.0440763
Proteasome bacterial	0.155387	0.133614
Proteasome eukaryotic	0.00658232	0.0113728
Proteasome subunit alpha archaeal cluster	3.30493e-05	4.68017e-05
Protection from Reactive Oxygen Species	0.102479	0.0946892
Protein Acetylation and Deacetylation in Bacteria	6.60986e-05	0.000526519
Protein chaperones	0.2591	0.260533
Protein degradation	0.183322	0.175726
Protein secretion by ABC-type exporters	0.00826233	0.00336972
Proteolysis in bacteria, ATP-dependent	0.546282	0.638912
Proteorhodopsin	0.0587087	0.0626399
Protocatechuate branch of beta-ketoadipate pathway	0.154281	0.15773
Proton-dependent Peptide Transporters	0.0465665	0.0294851
Pseudaminic Acid Biosynthesis	0.00116774	0.000608422
Pseudomonas quinolone signal PQS	0.00509455	0.00869537
Pseudouridine Metabolism	0.00624081	0.00414195
Pterin biosynthesis	0.00102804	0.000954885
Pterin carbinolamine dehydratase	0.0100118	0.00749385
Pterin metabolism	0.00353462	0.00604271
Pterin metabolism 3	0.075891	0.0794696
Purine conversions	0.703468	0.711356
Purine de novo biosynthesis in plants	0.000305706	0.000452417
Purine nucleotide synthesis regulator	0.000330493	0.000608422
Purine Utilization	0.312299	0.340473
Putative diaminopropionate ammonia-lyase cluster	0.00185627	0.00160842
Putative hemin transporter	0.124398	0.0939449
Putative oxidase COG2907	0.139257	0.112652
Putative sugar ABC transporter (ytf cluster)	0.0269643	0.0227597
Putative TldE-TldD proteolytic complex	0.0827671	0.0676235
Putrescine utilization pathways	0.0624003	0.0739015
pVir Plasmid of Campylobacter	0.0718156	0.0694601
Pyridoxin (Vitamin B6) Biosynthesis	0.14624	0.145814
Pyridoxin(Vitamin B6) Degradation Pathway	0.00297444	0.0028081
Pyridoxine (vitamin B6) biosynthesis in plants	0.0216748	0.0253462
pyrimidine conversions	0.434439	0.47619
Pyrimidine de novo biosynthesis in plants	0.000165247	0.000655224
Pyrimidine utilization	0.0590365	0.0345452
Pyrroloquinoline Quinone biosynthesis	0.0291095	0.0262277
Pyruvate Alanine Serine Interconversions	0.202166	0.221968
Pyruvate metabolism I: anaplerotic reactions, PEP	0.443983	0.448819
Pyruvate metabolism II: acetyl-CoA, acetogenesis from pyruvate	0.737701	0.900155
Pyruvate:ferredoxin oxidoreductase	0.0457711	0.0509977
Q RZ	0.0156439	0.0188334
Queuosine exploration RZ	0.194153	0.178652
Queuosine-Archaeosine Biosynthesis	0.105009	0.0963574
Quinate degradation	0.00984185	0.00866162
Quinohemoprotein amine dehydrogenase maturation	0.000264395	0
Quinol oxidases in plants (mitochondrial)	0.000198296	0.000374414
Quinone disambuiguation	0.0253747	0.0308115
Quinone oxidoreductase family	0.13156	0.130643
Quorum sensing in Yersinia	0.00262191	0.00664584
Quorum-sensing in Vibrio	9.86758e-05	0.000128705
Raj MurE	0.055379	0.0490486
RCJ pfr	0.0903482	0.0643775
Rcs negative regulator IgaA	0.00128507	0.000633383
Rcs phosphorelay signal transduction pathway	0.00287529	0.000748827
RecA and RecX	0.0113726	0.0105612
Recycling of Peptidoglycan Amino Acids	0.0611076	0.0413333
Recycling of Peptidoglycan Amino Sugars	0.0371669	0.0306317
Redox-dependent regulation of nucleus processes	0.0495923	0.0640342
Reductive Dechlorination	0	4.68017e-05
Regulation of Oxidative Stress Response	0.0450765	0.0498982
Regulatory Intramembrane Proteolysis Pathways	0.00150374	0.00192667
Release of Dimethyl Sulfide (DMS) from Dimethylsulfoniopropionate (DMSP)	0.000677511	0.00103744
Resistance to chromium compounds	0.0565052	0.0388142
Resistance to fluoroquinolones	0.194013	0.197582
Resistance to Vancomycin	0.0273164	0.0522814
Respiration / HGM	0.00177835	0.00192433
Respiration / Human gut microbiome	0.0173876	0.0104157
Respiratory Complex I	0.907319	0.990599
Respiratory complex I in plants (mitochondrial)	0.0012735	0.00661386
Respiratory complex I in plants (plastidial) and cyanobacteria	0.000591583	0.0022769
Respiratory complex III (cytochrome b-c1) in plants	0.000479215	0.00118954
Respiratory complex IV (terminal cytochrome c oxidase) in plants	0.00100525	0.00386114
Respiratory dehydrogenases 1	0.417588	0.454262
Restriction-Modification System	0.123246	0.174831
Rhamnolipids in Pseudomonas	0.000165247	0
Rhamnose containing glycans	0.372202	0.413938
riboflavin to FAD	0.0331383	0.03764
Riboflavin transporters	0.000892332	0.000187207
Riboflavin, FMN and FAD biosynthesis in plants	6.60986e-05	0.000460217
Riboflavin, FMN and FAD metabolism Extended	0.180427	0.184818
Ribonuclease H	0.0501777	0.0488547
Ribonucleotide reduction	0.256811	0.258202
Ribosomal protein S12p Asp methylthiotransferase	0.0543293	0.0492348
Ribosomal protein S5p acylation	0.0183144	0.0210657
Ribosomal proteins, zinc requirement	0.0511964	0.0617975
Ribosome activity modulation	0.0159077	0.0145319
Ribosome biogenesis archaeal	4.9574e-05	0.000351013
Ribosome biogenesis bacterial	0.20266	0.157936
Ribosome LSU bacterial	0.465403	0.511544
Ribosome LSU chloroplast	0	0.000163806
Ribosome LSU eukaryotic and archaeal	0.00403477	0.00801401
Ribosome SSU bacterial	0.266931	0.284523
Ribosome SSU eukaryotic and archaeal	0.00352526	0.00625271
Ribosome SSU mitochondrial	0.000793184	0.0012262
RNA 3'-terminal phosphate cyclase	0.0159807	0.0112452
RNA polymerase archaeal	0.000694036	0.00296801
RNA polymerase archaeal initiation factors	9.9148e-05	0.00102964
RNA polymerase bacterial	0.356989	0.409152
RNA polymerase chloroplast	0.000330493	0.00217628
RNA polymerase II	0.00163594	0.00297191
RNA polymerase II initiation factors	0.00361229	0.00582681
RNA polymerase III	0.00176263	0.00250779
RNA polymerase III initiation factors	0.00151476	0.00124025
RNA processing and degradation, bacterial	0.196715	0.175149
RNA processing orphans	0.00735402	0.00683149
RNA pseudouridine syntheses	0.0493566	0.0453102
RP Bacterial Cell Division	0.353528	0.418123
RpoS Regulators SG1	0.0226549	0.0138972
Rrf2 family transcriptional regulators	0.0254182	0.0294929
rRNA modification Archaea	0.00102453	0.00254289
rRNA modification bacteria	0.0260484	0.0185725
RtcB RtcA	0.0966166	0.131444
Rubisco shunt in plants	5.17773e-05	1.56006e-05
Rubrerythrin	0.0466362	0.0431625
RuvABC plus a hypothetical	0.106453	0.108374
Salicylate and gentisate catabolism	0.249933	0.229213
Salicylate ester degradation	0.019822	0.0168377
Salmochelin-mediated Iron Acquisition	0.00351424	0.00248049
Salmonella invasion locus	9.9148e-05	0
Sarcosine oxidases, monomeric and heterotetrameric	0.0117613	0.00837458
Sarcosine temp	0.0153611	0.00995804
SecY2-SecA2 Specialized Transport System	2.31345e-05	9.36034e-05
Selenocysteine metabolism	0.0876749	0.124004
Selenoprotein O	0.0237019	0.0143416
SeqA and Co-occurring Genes	0.0299096	0.0289235
Serine Biosynthesis	0.120031	0.110855
Serine-glyoxylate cycle	0.700206	0.75358
Serotype determining Capsular polysaccharide biosynthesis in Staphylococcus	0.00222532	0.00129875
Sex pheromones in Enterococcus faecalis and other Firmicutes	0.0414405	0.040204
Sialic Acid Metabolism	0.234546	0.216436
Siderophore Achromobactin	0.00024787	0.000288611
Siderophore Aerobactin	0.0052934	0.00232058
Siderophore assembly kit	0.0375611	0.0405545
Siderophore Desferrioxamine E	0.00230244	0.00310061
Siderophore Enterobactin	0.00786574	0.0028588
Siderophore pyochelin	0.000727085	0.0011326
Siderophore Pyoverdine	0.0526668	0.0276754
Siderophore Staphylobactin	6.60986e-05	4.68017e-05
Siderophore Yersiniabactin Biosynthesis	0.00123935	0.000764428
SigmaB stress responce regulation	0.479218	0.55483
Signal peptidase	0.0469303	0.0492884
Sinapate ester biosynthesis in plants	0	0.000140405
Single-copy ribosomal proteins	0.473248	0.565295
Single-Rhodanese-domain proteins	0.0388829	0.0383005
Small acid-soluble spore proteins	6.60986e-05	0
Small multidrug resistance strays	0.000627937	0.000468017
Sodium Hydrogen Antiporter	0.0367178	0.0128471
Soluble cytochromes and functionally related electron carriers	0.172074	0.129171
Soluble electron carriers in plants	0	4.68017e-05
Soluble methane monooxygenase (sMMO)	0.0195321	0.0290171
Sortase	0.000214821	0.00102964
Sphingolipid biosynthesis in plants	0.000330493	0.000327612
Spore Core Dehydration	0.00655037	0.00217829
Spore germination	0.0024787	0.00291731
Spore pigment biosynthetic cluster in Actinomycetes	0.0109063	0.0235787
Sporopollenin biosynthesis in plants	0.000264395	4.68017e-05
Sporulation Cluster	0.0119371	0.0127747
Sporulation Cluster III A	4.9574e-05	4.68017e-05
Sporulation draft	5.61838e-05	0
Sporulation gene orphans	0.0219079	0.0256424
Sporulation-associated proteins with broader functions	0.0167719	0.022995
Sporulation-related Hypotheticals	0.00141531	0.00244615
SpoVS protein family	0.00049574	0.00133385
Staphylococcal pathogenicity islands SaPI	0.0642593	0.0596739
Staphylococcal phi-Mu50B-like prophages	0.0280198	0.0401711
Starch biosynthesis in plants	0.000670901	0.000751752
Starch degradation in plants	0.000555229	0.000620123
Steroid sulfates	0.0478842	0.0289729
Streptococcal Hyaluronic Acid Capsule	0.137646	0.150516
Streptococcal Mga Regulon	0	7.02026e-05
Streptococcus agalactiae virulome	3.30493e-05	0
Streptococcus pneumoniae Vancomycin Tolerance Locus	6.60986e-05	0.00028081
Streptococcus pyogenes recombinatorial zone	0.00122282	0.000655224
Streptococcus pyogenes virulence regulators	0	4.68017e-05
Streptococcus pyogenes Virulome	0.000601498	0.00131825
Streptolysin S Biosynthesis and Transport	0.00103555	0.000725427
Streptothricin resistance	0.00112368	0.000748827
Stringent Response, (p)ppGpp metabolism	0.0805893	0.093898
Suberin biosynthesis in plants	0.00031869	1.56006e-05
Succinate dehydrogenase	0.172481	0.184677
Sucrose metabolism in plants	0.000540671	0.000502143
Sucrose utilization	0.0340155	0.0308922
Sucrose utilization Shewanella	0.000275411	0.000304211
Sucrose-specific PTS	8.26233e-06	0
Sugar utilization in Thermotogales	0.0155445	0.0224221
Sugar-phosphate stress regulation	6.60986e-05	0
Sulfatases and sulfatase modifying factor 1	0.188102	0.133926
Sulfate reduction-associated complexes	0.000677511	0.000803429
Sulfur oxidation	0.0479829	0.0163674
Symbiotic colonization and sigma-dependent biofilm formation gene cluster	0.00177089	0.00198127
Synechocystis experimental	0.066895	0.075423
Synthesis of osmoregulated periplasmic glucans	0.150138	0.0655926
t(6)A synthesis in Archaea and Eukaryotes	0.000200552	0.000899299
t(6)A synthesis in bacteria	0.0133353	0.0153989
T4-like cyanophage core proteins	1.65247e-05	0
T4-like non-cyanophage core proteins	0	4.68017e-05
t6A synthesis in Archaea and Eukaryotes	0.000182847	0.000795666
t6A synthesis in bacteria	0.0431596	0.0388
T6SS BR	0.000236853	9.36034e-05
T7-like non-cyanophage core proteins	3.30493e-05	0
T7-like phage core proteins	4.9574e-05	0
Tagatose utilization	0.00248531	0.00529573
Tannin biosynthesis	0.00649419	0.00702026
Taurine Utilization	0.0373534	0.028627
TCA Cycle	0.671261	0.730505
Teichoic and lipoteichoic acids biosynthesis	0.0986542	0.124017
Teichuronic acid biosynthesis	0.0165897	0.0216154
Teicoplanin-resistance in Staphylococcus	3.30493e-05	0
Tellurite resistance: Chromosomal determinants	0.000446166	0.000608422
TenI-like tautomerase	0.198412	0.176069
Terminal AA3-600 quinol oxidase	0.000225837	0.000453977
Terminal cytochrome C oxidases	0.402674	0.459111
Terminal cytochrome d ubiquinol oxidases	0.104386	0.119886
Terminal cytochrome O ubiquinol oxidase	0.0107038	0.0100074
Terminal cytochrome oxidases	0.115405	0.128991
Test - DHFR	0.328597	0.380263
Test - Riboflavin	0.126471	0.148357
Test - Thiamin	0.11908	0.133412
Test Pyridoxin B6	0.143248	0.142506
Test Q	0.180567	0.165282
Tetrathionate respiration	0.00190034	0.000865832
The Chv regulatory system of Alphaproteobacteria	0.0454483	0.0321933
The fimbrial Sfm cluster	3.30493e-05	0.000187207
The mdtABCD multidrug resistance cluster	0.00512705	0.00325272
The usher protein HtrE fimbrial cluster	3.30493e-05	0.000140405
Thermosome, archaeal	0.00122833	0.0026599
Thiamin biosynthesis	0.221873	0.2051
Thiamin biosynthesis in plants	1.65247e-05	0
Thiamin biosynthesis LDP	0.065086	0.0699883
Thiamin Copy RZ	0.070068	0.0777069
ThiD ThiE fusions	0.0227973	0.0229751
Thioredoxin-disulfide reductase	0.116309	0.12208
Threonine anaerobic catabolism gene cluster	0.00995865	0.0108365
Threonine and Homoserine Biosynthesis	0.340644	0.36768
Threonine degradation	0.478789	0.519507
Threonylcarbamoyladenosine	0.0126256	0.0144335
Tn552	0.0227881	0.0254469
Tocopherols and tocotrienols (vitamin E) in plants and cyanobacteria	0.00155442	0.00192667
Tolerance to colicin E2	0.0140382	0.00475817
Toluene 4-monooxygenase (T4MO)	0.000660986	0.00109984
Toluene degradation	0.00702023	0.00475388
Ton and Tol transport systems	0.933418	0.711785
Toxin-antitoxin replicon stabilization systems	9.9148e-05	0.00028081
Toxin-antitoxin system in Mycobacterium	0.00313418	0.00482214
Toxin-antitoxin systems (other than RelBE and MazEF)	0.0175822	0.0145085
Transcription elongation factors, archaeal	9.9148e-05	0.000327612
Transcription factors bacterial	0.322772	0.331322
Transcription factors cyanobacterial RpoD-like sigma factors	0.000319477	0.00106942
Transcription initiation, bacterial sigma factors	0.401604	0.52496
Trans-envelope signaling system VreARI in Pseudomonas	0.00312316	0.00131045
Translation elongation factor G family	0.0933723	0.121566
Translation elongation factors bacterial	0.181043	0.211626
Translation elongation factors eukaryotic and archaeal	0.00104656	0.00229016
Translation initiation factors bacterial	0.123713	0.132973
Translation initiation factors eukaryotic and archaeal	0.000242362	0.000741027
Translation termination factors bacterial	0.235959	0.222585
Transport of Iron	0.0159628	0.00467159
Transport of Manganese	0.0759705	0.100904
Transport of Molybdenum	0.0111586	0.00848125
Transport of Nickel and Cobalt	0.0493536	0.0665583
Transport of Zinc	0.0393491	0.0307144
Trans-translation by stalled ribosomes	0.00844481	0.0102421
Trehalose Biosynthesis	0.630227	0.79187
Trehalose Uptake and Utilization	0.0503194	0.076684
Triacylglycerol metabolism	0.0338504	0.0248673
Tricarballylate Utilization	0.0190034	0.0102496
Tricarboxylate transport system	0.167066	0.0425131
trimethylamine N-oxide (TMAO) reductase	0.00662363	0.00457877
tRNA aminoacylation, Ala	0.12526	0.130048
tRNA aminoacylation, Arg	0.100762	0.0928218
tRNA aminoacylation, Asp and Asn	0.153149	0.170237
tRNA aminoacylation, Cys	0.0471436	0.0569922
tRNA aminoacylation, Glu and Gln	0.35748	0.357645
tRNA aminoacylation, Gly	0.113293	0.109516
tRNA aminoacylation, His	0.00866264	0.00733474
tRNA aminoacylation, Ile	0.139037	0.141922
tRNA aminoacylation, Leu	0.148656	0.156833
tRNA aminoacylation, Lys	0.0971606	0.116723
tRNA aminoacylation, Met	0.100139	0.117847
tRNA aminoacylation, Phe	0.161578	0.161513
tRNA aminoacylation, Ser	0.05018	0.052412
tRNA aminoacylation, Thr	0.0275321	0.0254313
tRNA aminoacylation, Trp	0.0644792	0.0729405
tRNA aminoacylation, Tyr	0.0728288	0.07592
tRNA aminoacylation, Val	0.150209	0.16273
tRNA modification Archaea	0.228054	0.208555
tRNA modification yeast cytoplasmic	0.000269116	0.000374414
tRNA modification yeast mitochondrial	0.0188051	0.0153978
tRNA mods Archaea	0.18157	0.194823
tRNA nucleotidyltransferase	0.0448964	0.049992
tRNA processing	0.214386	0.225558
tRNA splicing	0.00223634	0.00310451
tRNA-dependent amino acid transfers	0.00518874	0.00627143
tRNA-methylthiotransferase containing cluster	0.0137342	0.00533959
Tryptophan catabolism	0.0011945	0.00156396
Tryptophan metabolism in plants	0.00013385	9.36034e-05
Tryptophan synthesis	0.346521	0.386129
Twin-arginine translocation system	0.0321853	0.0288586
Two cell division clusters relating to chromosome partitioning	0.292931	0.322262
Two partner secretion pathway (TPS)	0.00142112	0.00107644
Two-component regulatory systems in Campylobacter	0.100779	0.0695215
Two-component Response Regulator of Virulence ResDE	0.00196643	0.0027067
Type 1 pili (mannose-sensitive fimbriae)	0.00095843	0.000421215
Type 4 conjugative transfer system, IncI1 type	0.00171856	0.000374414
Type 4 secretion and conjugative transfer	0.0591809	0.0612813
Type I Restriction-Modification	0.0793518	0.111711
Type III secretion system	0.000293037	8.97033e-05
Type III secretion system orphans	0.000732593	0.000608422
Type III secretion systems, extended	0.00157535	0.00053588
Type IV pilus	0.081766	0.0243123
Type VI secretion systems	0.170531	0.108456
Ubiquinone Biosynthesis	0.201956	0.174875
Ubiquinone biosynthesis -- gjo	0.039643	0.0277824
Ubiquinone biosynthesis in plants	3.30493e-05	0.000140405
Ubiquinone Menaquinone-cytochrome c reductase complexes	0.110874	0.124793
UDP-D-glucuronate, UDP-D-xylose and UDP-D-apiose biosynthesis in plants	0.000545314	0.000772228
UDP-glucose and UDP-galactose biosynthesis in plants	0.000467097	0.00053822
UDP-N-acetylmuramate from Fructose-6-phosphate Biosynthesis	0.201562	0.203659
Universal GTPases	0.49422	0.528517
Universal stress protein family	0.018772	0.0191419
Unknown carbohydrate utilization ( cluster Ydj )	0.0329644	0.0277217
Unknown carbohydrate utilization ( cluster Yeg )	0.0108358	0.00922696
Unknown carbohydrate utilization containing Fructose-bisphosphate aldolase	6.60986e-05	9.36034e-05
Unknown oligosaccharide utilization Sde 1396	0.000132197	0
Unknown sugar utilization (cluster yphABCDEFG)	0.00598193	0.0127769
Unsaturated Fatty Acid biosynthesis in plants	0.000165247	0.000140405
Unsaturated Fatty Acid Metabolism	0.028009	0.0433161
Unspecified monosaccharide transport cluster	0.0420545	0.0398558
Uptake of selenate and selenite	0.0741506	0.0892421
Uracil-DNA glycosylase	0.106397	0.103089
Urea decomposition	0.254353	0.14377
Urease subunits	0.0450979	0.0300375
Utilization of glutathione as a sulphur source	0.108793	0.106166
Valine degradation	0.233762	0.257154
Vanillate and syringate utilization	0.0219447	0.0172261
VC0266	0.00333798	0.00191887
Vibrio Core Oligosaccharide Biosynthesis	0.000550822	0.000397815
Vibrio pathogenicity island	0.000297444	0.000117004
Vibrio Polysaccharide (VPS) Biosynthesis	0.000749118	0.000678625
Vibrioferrin synthesis	0.000264395	0.000421215
VieSAB signal transduction system of Vibrio	0.000622429	0.000374414
V-Type ATP synthase	0.00132197	0.00242199
V-Type ATP synthase in plants (vacuolar)	0.00049574	0.00127535
WhiB and WhiB-type regulatory proteins_	0.179998	0.207265
Widespread colonization island	0.260583	0.237948
Wyeosine-MimG Biosynthesis	0.000385575	0.00148205
Xanthan Exopolysaccharide Biosynthesis and Export	0.000627937	0.000327612
Xanthine Metabolism in Bacteria	0.00594337	0.00521059
Xanthosine utilization (xap region)	0.00188106	0.00081123
Xyloglucan Utilization	0.000234099	0.000585021
Xylose utilization	0.401468	0.461218
YcfH	0.0389376	0.0356395
YebC	0.22034	0.259294
YgfZ	0.393916	0.485467
YgfZ-Fe-S	0.0881096	0.0763456
YgjD and YeaZ	0.00738922	0.00863834
YjbEFGH Locus Involved in Exopolysaccharide Production	0.000132197	9.36034e-05
YjeE	0.0572067	0.0571561
YrdC-YciO	0.0505894	0.0452915
YrdC-YciO-Sua5 and associated protein families	0.138502	0.138523
Zinc regulated enzymes	0.211228	0.178419
Zinc resistance	0.199955	0.101641

## Sheet: Supplementary Table S5
SEED Function	Relative Abundance (%) RS sample	Relative Abundance (%) BS sample
2-methylaconitate_cis-trans_isomerase	0.000464343	0.000140405
2-methylaconitate_isomerase	6.60986e-06	0
2-methylcitrate_dehydratase_(2-methyl-trans-aconitate_forming)_(EC_4.2.1.117)	0.000242676	0.000124805
2-methylcitrate_dehydratase_FeS_dependent_(EC_4.2.1.79)	0.000143214	1.56e-05
4-hydroxyproline_epimerase_(EC_5.1.1.8)	0.00242802	0.00198517
4-oxalomesaconate_tautomerase_(EC_5.3.2.8)	3.30493e-05	1.56e-05
Alanine_racemase_(EC_5.1.1.1)	0.00580574	0.00646332
Alanine_racemase_(EC_5.1.1.1)_/_TsaE_protein,_required_for_threonylcarbamoyladenosine_t(6)A37_formation_in_tRNA	5.42953e-05	4.68e-05
Alanine_racemase_(EC_5.1.1.1)_#_frameshift	1.10164e-05	0
Alanine_racemase_(EC_5.1.1.1)_##_biosynthetic	0.000121181	4.06e-05
Alanine_racemase_(EC_5.1.1.1)_##_catabolic	0.000366847	0
Amino_acid_racemase_RacX	0	4.68e-05
Arginine_racemase_(EC_5.1.1.9)_@_Lysine_racemase_(EC_5.1.1.5)_@_Ornithine_racemase_(EC_5.1.1.12)	3.30493e-05	0
Aspartate_racemase_(EC_5.1.1.13)	0.000484723	0.000257409
Aspartate_racemase_(EC_5.1.1.13)_#_duplicated_catalytic_domain	1.65247e-05	0
Diaminopimelate_epimerase_(EC_5.1.1.7)	0.00469969	0.00710851
Glutamate_racemase_(EC_5.1.1.3)	0.00570471	0.00660316
Glutamate_racemase_(EC_5.1.1.3)_/_Nucleoside_5-triphosphatase_RdgB_(dHAPTP,_dITP,_XTP-specific)_(EC_3.6.1.15)	4.72133e-06	6.69e-06
hypothetical_protein	0	9.36e-05
Not_a_Proline_racemase,_nor_4-hydroxyproline_epimerase_[missing_catalytic_residues]	0.000391084	0.000624023
Proline_racemase_(EC_5.1.1.4)	0.000892332	0.000444616
trans-L-3-hydroxyproline_dehydratase_(EC_4.2.1.77)	8.81315e-05	0.000140405
UDP-N-acetylmuramoyl-tripeptide--D-alanyl-D-alanine_ligase_(EC_6.3.2.10)_/_Alanine_racemase_(EC_5.1.1.1)	0.000198664	0.000344904
UDP-N-acetylmuramoylalanyl-D-glutamyl-2,6-diaminopimelate--D-alanyl-D-alanine_ligase_(EC_6.3.2.10)_/_Alanine_racemase_(EC_5.1.1.1)	4.13116e-05	7.8e-05
Acetone_carboxylase,_beta_subunit_(EC_6.4.1.6)_/_N-methylhydantoinase_A_(EC_3.5.2.14)	0.000114099	0.000112324
Amidohydrolase_family_protein	4.9574e-05	2.34e-05
Conservative_hypothetical_protein_probably_involved_in_hydantoin,_pyrimidine_utilization	0	2.34e-05
Creatinase_(EC_3.5.3.3)	0.000561838	0.000468017
Creatinine_amidohydrolase_(EC_3.5.2.10)	0.02482	0.0200311
Cytosine_deaminase_(EC_3.5.4.1)	0.0123238	0.0108284
Cytosine_permease	0.000231345	0.000514819
Dimethylglycine_dehydrogenase_(EC_1.5.99.2)	0.00204906	0.00135725
Guanine_deaminase_(EC_3.5.4.3)	3.30493e-05	0
Hydantoinase/oxoprolinase_family_protein	0.00126414	0.00118174
Hydrolase	1.65247e-05	0
hypothetical_protein	3.30493e-05	0
N-carbamoylsarcosine_amidase_(EC_3.5.1.59)	0.004693	0.00351013
N-methylhydantoinase_(ATP-hydrolyzing)_(EC_3.5.2.14)	0.00237129	0.00466847
N-methylhydantoinase_A_(EC_3.5.2.14)	0.0520527	0.0594148
N-methylhydantoinase_A_(EC_3.5.2.14)_/_N-methylhydantoinase_B_(EC_3.5.2.14)	8.26233e-05	2.34e-05
N-methylhydantoinase_A_(EC_3.5.2.14)_#_frameshift	1.65247e-05	0
N-methylhydantoinase_A_(EC_3.5.2.14)_#_truncated	6.60986e-05	2.34e-05
N-methylhydantoinase_B_(EC_3.5.2.14)	0.0408985	0.0481824
N-methylhydantoinase_B_(EC_3.5.2.14)_#_fragment	0	2.34e-05
putative_lipoprotein	1.65247e-05	0
Sarcosine_dehydrogenase_(EC_1.5.99.1)	0.056316	0.0346801
Beta-ureidopropionase_(EC_3.5.1.6)	0.00496952	0.00256044
L-2-amino-thiazoline-4-carboxylic_acid_hydrolase_(EC_3.5.2.-)	0.00188381	0.00196567
N-carbamoyl-L-amino_acid_hydrolase_(EC_3.5.1.87);_Beta-ureidopropionase_(EC_3.5.1.6)	1.65247e-05	0
Phosphonoalanine_aminotransferase	0.000165247	0
Phosphonoalanine_and/or_phosphonopyruvate_ABC_transporter_ATP-binding_protein	0.000132197	0
Phosphonoalanine_and/or_phosphonopyruvate_ABC_transporter_periplasmic_binding_component	6.60986e-05	0
Phosphonoalanine_and/or_phosphonopyruvate_ABC_transporter_permease_protein	0.000132197	0
Phosphonopyruvate_hydrolase_(EC_3.11.1.3)	0.00105758	0
(3R)-hydroxyacyl-ACP_dehydratase_subunit_HadA	1.23935e-05	1.17e-05
Alanine_racemase_(EC_5.1.1.1)	0.0226568	0.0215296
Alanine_racemase_(EC_5.1.1.1)_/_TsaE_protein,_required_for_threonylcarbamoyladenosine_t(6)A37_formation_in_tRNA	3.77706e-05	5.62e-05
Alanine_racemase_(EC_5.1.1.1)_#_frameshift	1.10164e-05	0
Alanine_racemase_(EC_5.1.1.1)_#_present_in_exosporium,_involved_in_spore_germination	6.60986e-05	0
Alanine_racemase_(EC_5.1.1.1)_##_biosynthetic	0.000203804	4.06e-05
Alanine_racemase_(EC_5.1.1.1)_##_catabolic	0.000901145	4.68e-05
Alanine_racemase,_catabolic_(EC_5.1.1.1)	0.000225837	0
Alanine_transaminase_(EC_2.6.1.2)	8.26233e-06	9.36e-05
Alanine_transaminase_(EC_2.6.1.2)_/_Glutamate-glyoxylate_aminotransferase_(EC_2.6.1.4)_/_L-alanine:glyoxylate_aminotransferase_(EC_2.6.1.44)	1.65247e-05	2.34e-05
Alpha-aminoadipate_aminotransferase_(EC_2.6.1.39)_@_Leucine_transaminase_(EC_2.6.1.6)_@_Valine_transaminase	0.000231345	4.68e-05
Aminodeoxychorismate_lyase_(EC_4.1.3.38)	0.000160106	2.18e-05
aminotransferase,_class_III	2.20329e-05	0
aminotransferase,_class_IV	5.2656e-05	3.11e-05
Branched-chain_amino_acid_aminotransferase_(EC_2.6.1.42)	0.00982749	0.0112865
Branched-chain_amino_acid_aminotransferase_(EC_2.6.1.42)_@_Aminodeoxychorismate_lyase_(EC_4.1.3.38)	6.60986e-06	0
Cysteine_desulfurase_(EC_2.8.1.7)	0.0273056	0.0279817
Cysteine_desulfurase_(EC_2.8.1.7)_#_frameshift	0	1.95e-06
Cysteine_desulfurase_(EC_2.8.1.7),_IscS_subfamily	0.00250182	0.00181939
Cysteine_desulfurase_(EC_2.8.1.7),_IscS_subfamily_#_fragment	0	7.8e-06
Cysteine_desulfurase_(EC_2.8.1.7),_NifS_subfamily	0.000548022	0.000273272
Cysteine_desulfurase_(EC_2.8.1.7),_SufS_subfamily	0.0165133	0.0175639
Cysteine_desulfurase_(EC_2.8.1.7),_SufS_subfamily_@_Selenocysteine_lyase(_EC:4.4.1.16_)_subunit	1.65247e-05	0
Cysteine_desulfurase_(EC_2.8.1.7),_SufS_subfamily_#_frameshift	1.32197e-05	1.52e-05
Cysteine_desulfurase_(EC_2.8.1.7),_SufS_subfamily;_Selenocysteine_lyase(_EC:4.4.1.16_)_subunit	0	2.46e-06
Cysteine_desulfurase_CsdA-CsdE_(EC_2.8.1.7),_main_protein_CsdA	1.79017e-05	3.12e-05
D-alanine_aminotransferase_(EC_2.6.1.21)	2.1246e-05	0
ergothioneine_biosynthesis_PLP_enzyme_EgtE	3.02952e-05	0
HTH-type_transcriptional_regulator_IlvY	0.000198296	0.000421215
Kynureninase_(EC_3.7.1.3)_homolog;_Cysteine_desulfurase_(EC_2.8.1.7)	4.13116e-06	0
L-alanine:glyoxylate_aminotransferase_(EC_2.6.1.44)	0.000957879	0.00076805
Predicted_protein	1.46886e-05	0
Predicted_protein_[Source:UniProtKB/TrEMBL;Acc:B9I7A2]	1.19345e-05	0
Putative_cysteine_desulfurase,_associated_with_tRNA_4-thiouridine_synthase	6.60986e-06	0
Putative_cysteine_desulfurase,_associated_with_tRNA_4-thiouridine_synthase_@_Cysteine_desulfurase_(EC_2.8.1.7)	4.72133e-06	0
Putative_regulatory_protein	0	7.8e-06
Serine--glyoxylate_aminotransferase_(EC_2.6.1.45)	5.50822e-06	0
Transcriptional_regulator_IlvY,_LysR_family	9.9148e-05	0.000140405
Transcriptional_regulator,_LysR_family	3.30493e-05	0
UDP-N-acetylmuramoyl-tripeptide--D-alanyl-D-alanine_ligase_(EC_6.3.2.10)_/_Alanine_racemase_(EC_5.1.1.1)	0.000308829	0.00217017
UDP-N-acetylmuramoylalanyl-D-glutamyl-2,6-diaminopimelate--D-alanyl-D-alanine_ligase_(EC_6.3.2.10)_/_Alanine_racemase_(EC_5.1.1.1)	0.00054942	0.000636078
Valine--pyruvate_aminotransferase_(EC_2.6.1.66)	0.00974018	0.00972038
Valine--pyruvate_aminotransferase_(EC_2.6.1.66)_##_AvtA	0.0033299	0.00201604
2-amino-3-ketobutyrate_coenzyme_A_ligase_(EC_2.3.1.29)	0.0174201	0.0192006
3-hydroxyisobutyrate_dehydrogenase_(EC_1.1.1.31)	5.50822e-06	0
Amino_acid_permease	4.9574e-05	2.34e-05
Amino_acid_transport_protein_/_Serine_transport_protein	0	4.68e-05
Aminomethyl_transferase_family_protein	9.36397e-05	0.00026131
Aminomethyltransferase_(glycine_cleavage_system_T_protein)_(EC_2.1.2.10)	0.0389546	0.0424179
Aminomethyltransferase_(glycine_cleavage_system_T_protein)_(EC_2.1.2.10)_/_Glycine_dehydrogenase_[decarboxylating]_(glycine_cleavage_system_P1_protein)_(EC_1.4.4.2)	1.65247e-05	1.17e-05
Aminotransferase,_class_I_and_II	5.50822e-06	0
C-terminal_binding_protein_2_@_D-3-phosphoglycerate_dehydrogenase_(EC_1.1.1.95)	0	1.56e-05
copper_methylamine_oxidase_precursor,_putative	0	4.68e-05
Cystathionine_beta-synthase_(EC_4.2.1.22)	0.0248909	0.0261576
Cystathionine_gamma-lyase_(EC_4.4.1.1)	0.0338829	0.032331
Cystathionine_gamma-lyase_(EC_4.4.1.1)_@_Homocysteine_desulfhydrase_(EC_4.4.1.2)	2.64395e-05	0
Cystathionine_gamma-synthase_(EC_2.5.1.48)	0.0029114	0.00250094
Cysteine_synthase_(EC_2.5.1.47)	0	9.36e-06
D-3-phosphoglycerate_dehydrogenase_(EC_1.1.1.95)	0.0265192	0.0230596
D-serine_dehydratase_transcriptional_activator	0.000901696	0.00028081
D-serine_permease_DsdX	6.60986e-05	0
D-serine/D-alanine/glycine_transporter	0.00250624	0.00411721
Ectoine_utilization_protein_EutB,_threonine_dehydratase-like	5.50822e-05	4.29e-05
fragment	3.30493e-05	1.17e-05
Glucosamine-1-phosphate_N-acetyltransferase_(EC_2.3.1.157)_/_N-acetylglucosamine-1-phosphate_uridyltransferase_(EC_2.7.7.23)	0	1.17e-05
Glycerate_kinase_(EC_2.7.1.31)	0.0050961	0.00819413
Glycine_cleavage_system_H_protein	0.0126644	0.0146868
Glycine_dehydrogenase_[decarboxylating]_(glycine_cleavage_system_P_protein)_(EC_1.4.4.2)	0.0312876	0.0205391
Glycine_dehydrogenase_[decarboxylating]_(glycine_cleavage_system_P1_protein)_(EC_1.4.4.2)	0.0015916	0.00292667
Glycine_dehydrogenase_[decarboxylating]_(glycine_cleavage_system_P2_protein)_(EC_1.4.4.2)	0.00414662	0.00572095
hypothetical_protein	6.05904e-05	0
L-serine_dehydratase_(EC_4.3.1.17)	0.00647993	0.00424926
L-serine_dehydratase,_alpha_subunit_(EC_4.3.1.17)	0.00071056	0.000959435
L-serine_dehydratase,_beta_subunit_(EC_4.3.1.17)	0.000561838	0.000678625
L-serine_dehydratase,_beta_subunit_(EC_4.3.1.17)_/_L-serine_dehydratase,_alpha_subunit_(EC_4.3.1.17)	0.00614119	0.00375312
L-threo-3-hydroxyaspartate_ammonia-lyase_(EC_4.3.1.16)	0.00191078	0.00207876
Monoamine_oxidase_(1.4.3.4)	0.00982255	0.010771
Phosphoglycerate_dehydrogenase_TM0327,_putative	0.000113469	0.000225964
Phosphoserine_aminotransferase_(EC_2.6.1.52)	0.00376653	0.00441353
Phosphoserine_aminotransferase_(EC_2.6.1.52)_/_D-3-phosphoglycerate_dehydrogenase_(EC_1.1.1.95)	1.10164e-05	1.56e-05
Phosphoserine_phosphatase_(EC_3.1.3.3)	0.0181604	0.0201349
Phosphoserine_phosphatase_(EC_3.1.3.3)_/_1-acyl-sn-glycerol-3-phosphate_acyltransferase_(EC_2.3.1.51)	0.00137118	0.00132995
Phosphoserine_phosphatase_(EC_3.1.3.3)_/_Acyl-CoA:1-acyl-sn-glycerol-3-phosphate_acyltransferase_(EC_2.3.1.51)	7.71151e-05	0.000156006
Phosphoserine_phosphatase_(EC_3.1.3.3)_/_D-3-phosphoglycerate_dehydrogenase_(EC_1.1.1.95)	7.1056e-05	5.85e-06
Predicted_protein	0	4.68e-05
Putative_amino-acid_dehydratase_(EC_4.2.-.-)	0.000104656	6.24e-05
Putative_dehydrogenase	6.60986e-06	1.87e-05
Putative_uncharacterized_protein_Sb03g000950_[source:UniProtKB/TrEMBL;Acc:C5XJP7_SORBI]	2.20329e-05	0
Putative_uncharacterized_protein_Sb06g020020_[source:UniProtKB/TrEMBL;Acc:C5YAF5_SORBI]	0	4.68e-05
Pyridoxal-5'-phosphate-dependent_enzyme_beta_superfamily_(fold_type_II)	6.60986e-06	0
pyridoxal-phosphate_dependent_enzyme_family_protein	0.0024196	0.00316781
Serine_hydroxymethyltransferase_(EC_2.1.2.1)	0.00861895	0.00962797
Serine_palmitoyltransferase_(EC_2.3.1.50)	8.26233e-06	0
Serine_racemase_(EC_5.1.1.18)_@_L-serine_dehydratase,_(PLP)-dependent_(EC_4.3.1.17)_@_D-serine_ammonia-lyase_(EC_4.3.1.18)	0.000316723	0.000117004
Serine_racemase_(EC_5.1.1.18)_@_L-serine_dehydratase,_(PLP)-dependent_(EC_4.3.1.17)_@_D-serine_ammonia-lyase_(EC_4.3.1.18)_#_projected_from_mammalian_enzyme_(PMID:11054547)	0.000143214	0.000148205
Serine_racemase_(EC_5.1.1.18);_L-serine_dehydratase_(EC_4.3.1.17);_D-serine_ammonia-lyase_(EC_4.3.1.18)	4.9574e-05	0
Serine_transporter	6.60986e-05	3.9e-05
Seryl-tRNA_synthetase_(EC_6.1.1.11)	0.00431435	0.00317717
Threonine_dehydratase,_catabolic_(EC_4.3.1.19)	0.0104832	0.0110319
Threonine_dehydratase,_catabolic_(EC_4.3.1.19)_@_L-serine_dehydratase,_(PLP)-dependent_(EC_4.3.1.17)	0.00192351	0.00305504
Threonine/serine_dehydratases	1.65247e-05	4.68e-05
Transcriptional_regulator	6.60986e-05	0
2-amino-3-ketobutyrate_coenzyme_A_ligase_(EC_2.3.1.29)	0.0180539	0.0194502
3-hydroxy-D-aspartate_aldolase_(EC_4.1.3.41)	6.16921e-05	2.9e-05
Aminotransferase,_class_I_and_II	5.50822e-06	0
D-serine_deaminase	4.9574e-05	2.34e-05
L-threonine_3-dehydrogenase_(EC_1.1.1.103)	0.0142387	0.01195
Low-specificity_L-threonine_aldolase_(EC_4.1.2.48)	0.0158703	0.0176926
metal-activated_pyridoxal_enzyme	1.10164e-05	0
Serine_hydroxymethyltransferase_(EC_2.1.2.1)	0.00266649	0.00370371
Serine_palmitoyltransferase_(EC_2.3.1.50)	0.00175988	0.00443446
alpha-methyl-L-serine_aldolase	7.96331e-05	4.88e-05
Aminomethyl_transferase_family_protein	9.36397e-05	0.00026131
Aminomethyltransferase_(glycine_cleavage_system_T_protein)_(EC_2.1.2.10)	0.0105577	0.0112531
Aminomethyltransferase_(glycine_cleavage_system_T_protein)_(EC_2.1.2.10)_/_Glycine_dehydrogenase_[decarboxylating]_(glycine_cleavage_system_P1_protein)_(EC_1.4.4.2)	1.65247e-05	1.17e-05
Dihydrolipoamide_dehydrogenase_(EC_1.8.1.4)	0.00426506	0.00647897
Dihydrolipoamide_dehydrogenase_(EC_1.8.1.4)_@_Dihydrolipoamide_dehydrogenase_of_branched-chain_alpha-keto_acid_dehydrogenase_(EC_1.8.1.4)_@_Dihydrolipoamide_dehydrogenase_of_2-oxoglutarate_dehydrogenase_(EC_1.8.1.4)_@_Dihydrolipoamide_dehydrogenase_of_glycine_cleavage_system,_L_protein_(EC_1.8.1.4)	5.50822e-06	1.6e-05
Dihydrolipoamide_dehydrogenase_of_2-oxoglutarate_dehydrogenase_(EC_1.8.1.4)	1.19345e-05	0
Dihydrolipoamide_dehydrogenase_of_2-oxoglutarate_dehydrogenase_(EC_1.8.1.4)_/_Dihydrolipoamide_dehydrogenase_(EC_1.8.1.4)	1.65247e-05	9.36e-05
Dihydrolipoamide_dehydrogenase_of_acetoin_dehydrogenase_(EC_1.8.1.4)_/_Dihydrolipoamide_dehydrogenase_(EC_1.8.1.4)	3.23149e-05	0.00026001
Dihydrolipoamide_dehydrogenase_of_branched-chain_alpha-keto_acid_dehydrogenase_(EC_1.8.1.4)	0	4.03e-05
Dihydrolipoamide_dehydrogenase_of_branched-chain_alpha-keto_acid_dehydrogenase_(EC_1.8.1.4)_/_Dihydrolipoamide_dehydrogenase_(EC_1.8.1.4)	0.000365864	0.000230628
Dihydrolipoamide_dehydrogenase_of_pyruvate_dehydrogenase_complex_(EC_1.8.1.4)_@_Dihydrolipoamide_dehydrogenase_(EC_1.8.1.4)	0.000207739	0.000249609
Dihydrolipoamide_dehydrogenase_of_pyruvate_dehydrogenase_complex_(EC_1.8.1.4)_/_Dihydrolipoamide_dehydrogenase_(EC_1.8.1.4)	0	2.9e-05
Dihydrolipoamide_dehydrogenase_of_pyruvate_dehydrogenase_complex_(EC_1.8.1.4);_Dihydrolipoamide_dehydrogenase_(EC_1.8.1.4)	5.50822e-06	1.34e-05
Glycine_cleavage_system_H_protein	0.0036813	0.00357704
Glycine_cleavage_system_transcriptional_activator_GcvA	0.00316943	0.000686425
Glycine_cleavage_system_transcriptional_antiactivator_GcvR	0.000787675	0.00027301
Glycine_dehydrogenase_[decarboxylating]_(glycine_cleavage_system_P_protein)_(EC_1.4.4.2)	0.00632019	0.00430088
Glycine_dehydrogenase_[decarboxylating]_(glycine_cleavage_system_P1_protein)_(EC_1.4.4.2)	0.0201058	0.0327604
Glycine_dehydrogenase_[decarboxylating]_(glycine_cleavage_system_P2_protein)_(EC_1.4.4.2)	0.00664688	0.0121319
L-serine_dehydratase_(EC_4.3.1.17)	0.000224316	0.00019279
L-serine_dehydratase,_beta_subunit_(EC_4.3.1.17)_/_L-serine_dehydratase,_alpha_subunit_(EC_4.3.1.17)	8.37249e-05	3.12e-05
Lipoate-protein_ligase_A	0.000619439	0.000572838
Lipoate-protein_ligase_A_/_domain_of_unknown_function	6.60986e-06	0
Lipoate-protein_ligase_A_type_2	8.26233e-06	0
Serine_hydroxymethyltransferase_(EC_2.1.2.1)	0.0127209	0.0132349
Serine_hydroxymethyltransferase_(EC_2.1.2.1)_@_Tetrahydromethanopterin-dependent_serine_hydroxymethyltransferase	1.10164e-05	0
Serine_hydroxymethyltransferase_(EC_2.1.2.1)_/_Tetrahydromethanopterin-dependent_serine_hydroxymethyltransferase	3.30493e-05	0.000292511
Similar_to_Glycine_cleavage_system_H_protein	9.9148e-05	9.36e-05
Sodium/glycine_symporter_GlyP	0.0024787	0.000608422
Transcriptional_regulator	0.000104656	0
Transcriptional_regulator,_LysR_family	0.000165247	4.68e-05
alpha-methyl-L-serine_aldolase	7.41249e-05	4.1e-05
fragment	3.30493e-05	1.17e-05
L-serine_dehydratase,_alpha_subunit_(EC_4.3.1.17)	5.50822e-06	0
L-serine_dehydratase,_beta_subunit_(EC_4.3.1.17)_/_L-serine_dehydratase,_alpha_subunit_(EC_4.3.1.17)	0.00072401	0.000515562
Monomeric_sarcosine_oxidase_(EC:1.5.3.1),_curated	0.000594888	0.000725427
Sarcosine_oxidase_alpha_subunit_(EC_1.5.3.1)	0.00489956	0.00284242
Sarcosine_oxidase_alpha_subunit_(EC_1.5.3.1)_#_fragment	3.30493e-06	0
Sarcosine_oxidase_beta_subunit_(EC_1.5.3.1)	0.00348655	0.00237753
Sarcosine_oxidase_delta_subunit_(EC_1.5.3.1)	0.00034151	0.000195007
Sarcosine_oxidase_delta_subunit_(EC_1.5.3.1)_/_Sarcosine_oxidase_alpha_subunit_(EC_1.5.3.1)	8.81315e-05	3.12e-05
Sarcosine_oxidase_gamma_subunit_(EC_1.5.3.1)	0.000250624	0.000210608
Serine_hydroxymethyltransferase_(EC_2.1.2.1)	0.00122695	0.00142412
Wrong_start_/_Sarcosine_oxidase_beta_subunit_(EC_1.5.3.1)	3.30493e-05	0
alpha-methyl-L-serine_aldolase	7.41249e-05	4.1e-05
fragment	3.30493e-05	1.17e-05
L-serine_dehydratase,_alpha_subunit_(EC_4.3.1.17)	5.50822e-06	0
L-serine_dehydratase,_beta_subunit_(EC_4.3.1.17)_/_L-serine_dehydratase,_alpha_subunit_(EC_4.3.1.17)	0.00072401	0.000515562
Monomeric_sarcosine_oxidase_(EC:1.5.3.1),_curated	0.000594888	0.000725427
RidA/YER057c/UK114_superfamily,_group_2,_YoaB-like_protein	0.00356933	0.00154446
Sarcosine_oxidase_alpha_subunit_(EC_1.5.3.1)	0.00489956	0.00284242
Sarcosine_oxidase_alpha_subunit_(EC_1.5.3.1)_#_fragment	3.30493e-06	0
Sarcosine_oxidase_beta_subunit_(EC_1.5.3.1)	0.0035196	0.00237753
Sarcosine_oxidase_delta_subunit_(EC_1.5.3.1)	0.00034151	0.000195007
Sarcosine_oxidase_delta_subunit_(EC_1.5.3.1)_/_Sarcosine_oxidase_alpha_subunit_(EC_1.5.3.1)	8.81315e-05	3.12e-05
Sarcosine_oxidase_gamma_subunit_(EC_1.5.3.1)	0.000250624	0.000210608
Serine_hydroxymethyltransferase_(EC_2.1.2.1)	0.00122445	0.00146312
Wrong_start_/_Sarcosine_oxidase_beta_subunit_(EC_1.5.3.1)	3.30493e-05	0
3-hydroxyisobutyrate_dehydrogenase_(EC_1.1.1.31)	5.50822e-06	0
alpha-methyl-L-serine_aldolase	4.10756e-05	3.79e-05
D-3-phosphoglycerate_dehydrogenase_(EC_1.1.1.95)	0.0727166	0.0659671
Dehydrogenase	0	4.68e-05
Glucosamine-1-phosphate_N-acetyltransferase_(EC_2.3.1.157)_/_N-acetylglucosamine-1-phosphate_uridyltransferase_(EC_2.7.7.23)	0	1.17e-05
Phosphoglycerate_dehydrogenase_TM0327,_putative	0.000503451	0.000487574
Phosphoserine_aminotransferase_(EC_2.6.1.52)	0.0138639	0.0102539
Phosphoserine_aminotransferase_(EC_2.6.1.52)_/_D-3-phosphoglycerate_dehydrogenase_(EC_1.1.1.95)	1.10164e-05	1.56e-05
Phosphoserine_phosphatase_(EC_3.1.3.3)	0.00947249	0.00995316
Phosphoserine_phosphatase_(EC_3.1.3.3)_/_1-acyl-sn-glycerol-3-phosphate_acyltransferase_(EC_2.3.1.51)	0.000184434	0.000163806
Phosphoserine_phosphatase_(EC_3.1.3.3)_/_Acyl-CoA:1-acyl-sn-glycerol-3-phosphate_acyltransferase_(EC_2.3.1.51)	7.71151e-05	0.000156006
Phosphoserine_phosphatase_(EC_3.1.3.3)_/_D-3-phosphoglycerate_dehydrogenase_(EC_1.1.1.95)	8.26233e-05	7.61e-05
Predicted_protein	0	2.34e-05
Putative_dehydrogenase	6.60986e-06	4.21e-05
Serine_hydroxymethyltransferase_(EC_2.1.2.1)	0.0226987	0.022913
Serine_hydroxymethyltransferase_(EC_2.1.2.1)_@_L-threonine_aldolase_(EC_4.1.2.5)_@_L-allo-threonine_aldolase_(EC_4.1.2.49)	5.37051e-05	4.68e-06
Serine_hydroxymethyltransferase_(EC_2.1.2.1)_@_Tetrahydromethanopterin-dependent_serine_hydroxymethyltransferase	4.9574e-05	0.000304211
Serine_hydroxymethyltransferase_(EC_2.1.2.1)_/_H4MPt-dependent_SHMT	0.000176263	0.000105304
Serine_hydroxymethyltransferase_(EC_2.1.2.1)_/_Tetrahydromethanopterin-dependent_serine_hydroxymethyltransferase	3.30493e-05	0.000292511
Serine_hydroxymethyltransferase_1_(EC_2.1.2.1)	5.50822e-05	0
2-amino-4-ketopentanoate_thiolase,_beta_subunit	0	9.36e-05
2,4-diaminopentanoate_dehydrogenase_(EC_1.4.1.12)	6.60986e-05	4.68e-05
Probable_reactivating_factor_for_D-ornithine_aminomutase	6.60986e-05	0
2,3-diaminopropionate_for_siderophore_biosynthesis_protein_SbnA	0.000371805	0.000374414
2,3-diaminopropionate_for_siderophore_biosynthesis_protein_SbnA_/_2,3-diaminopropionate_for_siderophore_biosynthesis_protein_SbnB	0	3.28e-05
2,3-diaminopropionate_for_siderophore_biosynthesis_protein_SbnB	0.000537051	0.00119344
ABC-type_polar_amino_acid_transport_system_protein,_substrate-binding_protein	6.60986e-05	4.68e-05
Acetylornithine_aminotransferase_(EC_2.6.1.11)	6.88527e-06	0
Acetylornithine_aminotransferase_(EC_2.6.1.11)_/_N-succinyl-L,L-diaminopimelate_aminotransferase_(EC_2.6.1.17)_/_Succinylornithine_transaminase_(EC_2.6.1.81)	1.65247e-05	3.51e-05
Agmatinase_(EC_3.5.3.11)	0.00813013	0.00702026
Agmatine_deiminase_(EC_3.5.3.12)	0.0102673	0.00921994
Amino_acid_ABC_transporter,_permease_protein	0.000231345	0
Amino_acid_permease	0.00304054	0.00292511
aminotransferase_class-III	0	4.68e-05
Aminotransferase,_class_III	2.64395e-05	9.36e-06
Arginase_(EC_3.5.3.1)	0.0173839	0.0221372
Arginase/agmatinase/formimionoglutamate_hydrolase,_arginase_family	0.0152798	0.0143057
Arginine_ABC_transporter,_ATP-binding_protein_ArtP	6.60986e-05	4.68e-05
Arginine_ABC_transporter,_periplasmic_arginine-binding_protein_ArtI	6.60986e-05	0
Arginine_ABC_transporter,_permease_protein_ArtQ	0.000231345	4.68e-05
Arginine_decarboxylase_(EC_4.1.1.19)	0.00151995	0.00152239
Arginine_decarboxylase_(EC_4.1.1.19)_/_Lysine_decarboxylase_(EC_4.1.1.18)	0.000944109	0.00196567
Arginine_decarboxylase_(EC_4.1.1.19)_/_Ornithine_decarboxylase_(EC_4.1.1.17)	0.000394389	8.58e-05
Arginine_decarboxylase_(EC_4.1.1.19);_Lysine_decarboxylase_(EC_4.1.1.18);_Ornithine_decarboxylase_(EC_4.1.1.17)	0	6.24e-05
Arginine_decarboxylase_(EC_4.1.1.19);_Ornithine_decarboxylase_(EC_4.1.1.17);_Lysine_decarboxylase_(EC_4.1.1.18)	0.00219397	0.00151292
Arginine_decarboxylase,_catabolic_(EC_4.1.1.19)	0.00049574	3.12e-05
Arginine_deiminase_(EC_3.5.3.6)	0.00599019	0.00575193
Arginine_N-succinyltransferase_(EC_2.3.1.109)	0.004693	0.00365053
Arginine_N-succinyltransferase,_alpha_subunit_(EC_2.3.1.109)	3.30493e-05	9.36e-05
Arginine_N-succinyltransferase,_beta_subunit_(EC_2.3.1.109)	6.60986e-05	0
Arginine_pathway_regulatory_protein_ArgR,_repressor_of_arg_regulon	0.00129278	0.00177223
Arginine_permease_RocC	9.9148e-05	0
Arginine_permease_RocE	0.0034206	0.00362713
Arginine_utilization_protein_RocB	0.000528789	0.000842431
Arginine_utilization_regulatory_protein_RocR	0.00191686	0.000982836
Arginine/agmatine_antiporter	0.000236853	4.68e-05
Arginine/ornithine_ABC_transporter,_ATP-binding_protein_AotP	0.00160565	0.00171606
Arginine/ornithine_ABC_transporter,_periplasmic_arginine/ornithine_binding_protein	0.000363543	0.000187207
Arginine/ornithine_ABC_transporter,_permease_protein_AotM	0.000231345	0
Arginine/ornithine_ABC_transporter,_permease_protein_AotQ	0.000132197	0
Arginine/ornithine_antiporter_ArcD	0.000848266	0.000748827
Aspartate_carbamoyltransferase_(EC_2.1.3.2)	0	0.000117004
Biosynthetic_arginine_decarboxylase_(EC_4.1.1.19)	0.0152774	0.0098034
Carbamate_kinase_(EC_2.7.2.2)	0.00327959	0.00271339
Carbamate_kinase_(EC_2.7.2.2)_#_frameshift	4.72133e-06	0
COG1982:_Arginine/lysine/ornithine_decarboxylases	0.00100722	0.000378314
Cystine_ABC_transporter,_ATP-binding_protein	6.60986e-05	1.56e-05
Delta-1-pyrroline-5-carboxylate_dehydrogenase_(EC_1.2.1.88)	0.0155575	0.0240397
Delta-1-pyrroline-5-carboxylate_dehydrogenase_(EC_1.2.1.88)_#_induced_by_arginine	6.60986e-05	3.51e-05
Delta-1-pyrroline-5-carboxylate_dehydrogenase_(EC_1.5.1.12)	0.00151122	0.00159516
Ectoine_utilization_protein_EutC,_similar_to_ornithine_cyclodeaminase	2.75411e-05	6.24e-05
Guanidinobutyrase_(EC_3.5.3.7)	0.00622429	0.00935254
Histidine_ABC_transporter,_ATP-binding_protein	9.9148e-05	9.36e-05
Histidine_ABC_transporter,_ATP-binding_protein_HisP_(TC_3.A.1.3.1)	0.00711331	0.00592042
Histidine_ABC_transporter,_histidine-binding_periplasmic_protein_precursor_HisJ_(TC_3.A.1.3.1)	0.000793184	0.000234009
Histidine_ABC_transporter,_permease_protein_HisM_(TC_3.A.1.3.1)	0.0014046	0.000234009
Histidine_ABC_transporter,_permease_protein_HisQ_(TC_3.A.1.3.1)	0.000859282	0.000234009
hypothetical_protein	0.00383648	0.00483774
Lysine_decarboxylase,_inducible_(EC_4.1.1.18)	1.10164e-05	0
Lysine-arginine-ornithine-binding_periplasmic_protein_ArgT_(TC_3.A.1.3.1)	0.000198296	4.68e-05
Lysine-arginine-ornithine-binding_periplasmic_protein_precursor_(TC_3.A.1.3.1)	0.000165247	0
N-carbamoylputrescine_amidase_(EC_3.5.1.53)	0.0111658	0.0102972
N-carbamoylputrescine_amidase_(EC_3.5.1.53)_/_Agmatine_deiminase_(EC_3.5.3.12)	3.30493e-05	0
N-carbamoylputrescine_amidase_(EC_3.5.1.53)_/_Aliphatic_amidase_AmiE_(EC_3.5.1.4)	0.00289323	0.00160764
N-succinylornithine_carbamoyltransferase_(EC_2.1.3.11)	0.000217575	3.51e-05
NAD-specific_glutamate_dehydrogenase_(EC_1.4.1.2)_/_NADP-specific_glutamate_dehydrogenase_(EC_1.4.1.4)	8.93643e-05	0.000171606
NAD-specific_glutamate_dehydrogenase_(EC_1.4.1.2);_NADP-specific_glutamate_dehydrogenase_(EC_1.4.1.4)	0.00635481	0.00934665
NADP-specific_glutamate_dehydrogenase_(EC_1.4.1.4)	0.000937598	0.000756592
Nitrogen_assimilation_regulatory_protein_ntrX	0.00185076	0.00149766
Nitrogen_regulation_protein_NtrX	0.00232998	0.00198907
Nopaline_transporter_ATP-binding_protein_NocP	9.9148e-05	4.68e-05
Ornithine_aminotransferase_(EC_2.6.1.13)	0.00333751	0.00250712
Ornithine_aminotransferase_(EC_2.6.1.13)_/_Acetylornithine_aminotransferase_(EC_2.6.1.11)	1.32197e-05	0
Ornithine_aminotransferase_(EC_2.6.1.13);_Acetylornithine_aminotransferase_(EC_2.6.1.11)	5.61838e-05	4.68e-05
Ornithine_aminotransferase_(EC_2.6.1.13);_Succinylornithine_transaminase_(EC_2.6.1.-);_Acetylornithine_aminotransferase_(EC_2.6.1.11);_N-succinyl-L,L-diaminopimelate_aminotransferase_(EC_2.6.1.17)	0.000191411	0.000358813
Ornithine_aminotransferase_(EC_2.6.1.13);_Succinylornithine_transaminase_(EC_2.6.1.81);_Acetylornithine_aminotransferase_(EC_2.6.1.11)	2.64395e-05	3.43e-05
Ornithine_aminotransferase_(EC_2.6.1.13);_Succinylornithine_transaminase_(EC_2.6.1.81);_Acetylornithine_aminotransferase_(EC_2.6.1.11);_N-succinyl-L,L-diaminopimelate_aminotransferase_(EC_2.6.1.17)	0.000272185	7.8e-05
Ornithine_carbamoyltransferase_(EC_2.1.3.3)	0.0200677	0.0243689
Ornithine_cyclodeaminase_(EC_4.3.1.12)	0.00588553	0.00583409
Ornithine_cyclodeaminase_(EC_4.3.1.12)_/_Siderophore_staphylobactin_biosynthesis_protein_SbnB	0	3.12e-05
Ornithine_cyclodeaminase_(EC_4.3.1.12)_#_supported	2.20329e-05	5.2e-06
Ornithine_decarboxylase_(EC_4.1.1.17)	0.0017107	0.000288611
Ornithine_decarboxylase_(EC_4.1.1.17)_/_Arginine_decarboxylase_(EC_4.1.1.19)	2.64395e-05	3.74e-05
Ornithine_decarboxylase_(EC_4.1.1.17),_eukaryotic	0.00353297	0.00183697
Ornithine_decarboxylase_(EC_4.1.1.17),_eukaryotic_#_conjecture	0.00409729	0.00241575
Ornithine_decarboxylase_(EC_4.1.1.17),_eukaryotic_#_prediction	0.000287529	7.02e-05
Phospholipid_ABC_transporter_ATP-binding_protein_MlaF	0.000313969	0.000421215
Proline_dehydrogenase_(EC_1.5.5.2)_/_Delta-1-pyrroline-5-carboxylate_dehydrogenase_(EC_1.2.1.88)	0.00722938	0.00423579
Proline_dehydrogenase_(EC_1.5.99.8)_(Proline_oxidase)_/_Delta-1-pyrroline-5-carboxylate_dehydrogenase_(EC_1.2.1.88)	0.00438851	0.00809514
Proline_dehydrogenase_(EC_1.5.99.8)_(Proline_oxidase)_/_Delta-1-pyrroline-5-carboxylate_dehydrogenase_(EC_1.5.1.12)	0.00413724	0.00370358
putative_amino_acid/amine_transport_protein	6.60986e-05	4.68e-05
putative_aminotransferase	0.000627937	0.00193447
Putative_siderophore_biosynthesis_protein,_Ornithine_cyclodeaminase_(EC_4.3.1.12)	4.9574e-05	0
Putrescine_aminotransferase_(EC_2.6.1.82)	0.000484723	0.00102184
Putrescine_carbamoyltransferase_(EC_2.1.3.6)	1.65247e-05	0
Pyridoxal_phosphate-dependent_aminotransferase	0.00347706	0.0028393
S-methylmethionine_permease	0.000330493	9.36e-05
Succinylarginine_dihydrolase_(EC_3.5.3.23)	0.00700646	0.00702026
Succinylglutamate_desuccinylase_(EC_3.5.1.96)	0.00115673	4.68e-05
Succinylglutamic_semialdehyde_dehydrogenase_(EC_1.2.1.71)	0.00608107	0.00641183
Succinylornithine_transaminase_(EC_2.6.1.81)	0.00118427	0.000499218
Transcriptional_repressor_of_PutA_and_PutP_/_Proline_dehydrogenase_(EC_1.5.5.2)_/_Delta-1-pyrroline-5-carboxylate_dehydrogenase_(EC_1.2.1.88)	0.000373221	7.39e-05
Transcriptional_repressor_of_PutA_and_PutP_/_Proline_dehydrogenase_(EC_1.5.99.8)_(Proline_oxidase)_/_Delta-1-pyrroline-5-carboxylate_dehydrogenase_(EC_1.2.1.88)	0.000115673	2e-06
Transcriptional_repressor_of_PutA_and_PutP_/_Proline_dehydrogenase_(EC_1.5.99.8)_(Proline_oxidase)_/_Delta-1-pyrroline-5-carboxylate_dehydrogenase_(EC_1.5.1.12)	0.000201365	0.000119858
Transporter_of_small_molecules	6.60986e-05	9.36e-05
Uncharacterized_protein_YaaO	1.10164e-05	0
Acetylaminoadipate_kinase_(EC_2.7.2.-)_@_Acetylglutamate_kinase_(EC_2.7.2.8)	9.75742e-05	7.8e-05
Acetylaminoadipate_kinase_(EC_2.7.2.-);_Acetylglutamate_kinase_(EC_2.7.2.8)	3.30493e-05	0
Acetylglutamate_kinase_(EC_2.7.2.8)	0.0190177	0.0203743
Acetylglutamate_kinase_(EC_2.7.2.8)_@_Acetylaminoadipate_kinase_(EC_2.7.2.-)	0	0.000257409
Acetylornithine_aminotransferase_(EC_2.6.1.11)	0.0290176	0.0331749
Acetylornithine_aminotransferase_(EC_2.6.1.11)_@_N-acetyl-lysine_aminotransferase_(EC_2.6.1.-)	0.000192788	0.000487518
Acetylornithine_aminotransferase_(EC_2.6.1.11)_@_N-succinyl-L,L-diaminopimelate_aminotransferase_(EC_2.6.1.17)	0.000375661	0.000404575
Acetylornithine_aminotransferase_(EC_2.6.1.11)_/_N-succinyl-L,L-diaminopimelate_aminotransferase_(EC_2.6.1.17)	0.000262191	0.000574101
Acetylornithine_aminotransferase_(EC_2.6.1.11)_/_N-succinyl-L,L-diaminopimelate_aminotransferase_(EC_2.6.1.17)_/_Succinylornithine_transaminase_(EC_2.6.1.81)	6.05904e-05	5.07e-05
Acetylornithine_aminotransferase_(EC_2.6.1.11);_N-acetyl-lysine_aminotransferase_(EC_2.6.1.-)	1.65247e-05	0
Acetylornithine_aminotransferase_(EC_2.6.1.11);_N-succinyl-L,L-diaminopimelate_aminotransferase_(EC_2.6.1.17)	0	2.34e-05
Acetylornithine_aminotransferase_1_(EC_2.6.1.11)	0	4.68e-05
Acetylornithine_aminotransferase_2_(EC_2.6.1.11)	1.65247e-05	0
Acetylornithine_deacetylase_(EC_3.5.1.16)	0.0620887	0.0632759
Acetylornithine_deacetylase_(EC_3.5.1.16);_N-acetyl-lysine_deacetylase_(EC_3.5.1.-)	0	0.000304211
Aminotransferase,_class_III	2.64395e-05	9.36e-06
Arginine_pathway_regulatory_protein_ArgR,_repressor_of_arg_regulon	0.00295433	0.00356005
argininosuccinate_lyase	3.30493e-05	0
Argininosuccinate_lyase_(EC_4.3.2.1)	0.0756251	0.0760153
Argininosuccinate_lyase_(EC_4.3.2.1)_/_N-acetylglutamate_synthase_(EC_2.3.1.1)	0.000214821	7.02e-05
Argininosuccinate_synthase_(EC_6.3.4.5)	0.023082	0.0258564
Argininosuccinate_synthase_(EC_6.3.4.5)_/_Argininosuccinate_lyase_(EC_4.3.2.1)	7.4361e-05	7.8e-06
Argininosuccinate_synthase_(EC_6.3.4.5)_/_N-acetylglutamate_synthase,_alternative_(EC_2.3.1.1)	3.30493e-05	3.12e-05
Glutamate_N-acetyltransferase_(EC_2.3.1.35)	0.000828987	0.000881432
Glutamate_N-acetyltransferase_(EC_2.3.1.35)_@_N-acetylglutamate_synthase_(EC_2.3.1.1)	0.00634054	0.00476051
Glutamate_N-acetyltransferase_(EC_2.3.1.35)_/_N-acetylglutamate_synthase_(EC_2.3.1.1)	0.0118483	0.012351
Glutamate_N-acetyltransferase_(EC_2.3.1.35)_/_N-acetylglutamate_synthase_(EC_2.3.1.1)_/_Acetylglutamate_kinase_(EC_2.7.2.8)	0.000307909	7.02e-05
hypothetical_protein	1.10164e-05	1.56e-05
N-acetyl-gamma-aminoadipyl-phosphate_reductase_(EC_1.2.1.-)_@_N-acetyl-gamma-glutamyl-phosphate_reductase_(EC_1.2.1.38)	0.000185627	0.000790429
N-acetyl-gamma-aminoadipyl-phosphate_reductase_(EC_1.2.1.-);_N-acetyl-gamma-glutamyl-phosphate_reductase_(EC_1.2.1.38)	0	1.56e-05
N-acetyl-gamma-glutamyl-phosphate_reductase_(EC_1.2.1.38)	0.0185765	0.0187152
N-acetyl-gamma-glutamyl-phosphate_reductase_(EC_1.2.1.38);_N-acetyl-gamma-aminoadipyl-phosphate_reductase_(EC_1.2.1.-)	8.26233e-06	0
N-acetyl-L-citrulline:glutamate_N-acetyltransferase_/_Argininosuccinate_synthase_(EC_6.3.4.5)_##_proposed	1.65247e-05	0
N-acetyl-lysine_aminotransferase_(EC_2.6.1.-);_Acetylornithine_aminotransferase_(EC_2.6.1.11)	4.40658e-05	5.46e-05
N-acetylglutamate_synthase_(EC_2.3.1.1)	0.00715793	0.00314351
N-acetylglutamate_synthase_(EC_2.3.1.1);_Alpha-aminoadipate--LysW_ligase_LysX	9.9148e-05	0.000124805
N-acetylglutamate_synthase,_alternative_(EC_2.3.1.1)_/_Argininosuccinate_synthase_(EC_6.3.4.5)	8.26233e-05	2.34e-05
N-acetylornithine_carbamoyltransferase_(EC_2.1.3.9)	0.00118978	0.000374414
N-acetyltransferase,_GCN5-family	0	9.36e-05
N-succinyl-L,L-diaminopimelate_desuccinylase_(EC_3.5.1.18)	0.0121496	0.0110122
N-succinylornithine_carbamoyltransferase_(EC_2.1.3.11)	0.00014046	5.85e-05
Ornithine_aminotransferase_(EC_2.6.1.13)_/_Acetylornithine_aminotransferase_(EC_2.6.1.11)	1.32197e-05	0
Ornithine_aminotransferase_(EC_2.6.1.13);_Acetylornithine_aminotransferase_(EC_2.6.1.11)	7.82167e-05	0.000156006
Ornithine_aminotransferase_(EC_2.6.1.13);_Succinylornithine_transaminase_(EC_2.6.1.-);_Acetylornithine_aminotransferase_(EC_2.6.1.11);_N-succinyl-L,L-diaminopimelate_aminotransferase_(EC_2.6.1.17)	0.000247594	0.000370514
Ornithine_aminotransferase_(EC_2.6.1.13);_Succinylornithine_transaminase_(EC_2.6.1.81);_Acetylornithine_aminotransferase_(EC_2.6.1.11)	7.32593e-05	8.89e-05
Ornithine_aminotransferase_(EC_2.6.1.13);_Succinylornithine_transaminase_(EC_2.6.1.81);_Acetylornithine_aminotransferase_(EC_2.6.1.11);_N-succinyl-L,L-diaminopimelate_aminotransferase_(EC_2.6.1.17)	0.000422559	0.000136505
Ornithine_carbamoyltransferase_(EC_2.1.3.3)	0.0038484	0.00323916
Predicted_acetyltransferase	6.60986e-05	9.36e-05
Predicted_alternative_deacetylase_in_ectoine_utilization_(replaces_DoeB)	6.60986e-05	0
Predicted_amino-acid_acetyltransferase_(EC_2.3.1.1)_complementing_ArgA_function_in_Arginine_Biosynthesis_pathway	3.30493e-05	0
Predicted_arginine_uptake_transporter	0	9.36e-05
Arginine_deiminase_(EC_3.5.3.6)	0.0168138	0.0160577
Arginine_pathway_regulatory_protein_ArgR,_repressor_of_arg_regulon	0.00249495	0.00276442
Arginine/ornithine_antiporter_ArcD	0.0109448	0.00765208
Carbamate_kinase_(EC_2.7.2.2)	0.0108868	0.00771225
Carbamate_kinase_(EC_2.7.2.2)_#_frameshift	4.72133e-06	0
hypothetical_protein	0.000115673	6.24e-05
N-succinylornithine_carbamoyltransferase_(EC_2.1.3.11)	5.23281e-05	1.17e-05
Ornithine_carbamoyltransferase_(EC_2.1.3.3)	0.0204701	0.0207409
Putrescine_carbamoyltransferase_(EC_2.1.3.6)	1.65247e-05	0
Transcriptional_regulator_ArcR_essential_for_anaerobic_expression_of_the_ADI_pathway,_Crp/Fnr_family	0	4.68e-05
Acetylglutamate_kinase_(EC_2.7.2.8)	3.30493e-05	0
Argininosuccinate_lyase_(EC_4.3.2.1)	3.30493e-05	0
Argininosuccinate_synthase_(EC_6.3.4.5)	1.65247e-05	0
Carbamoyl-phosphate_synthase_large_chain_(EC_6.3.5.5)	4.9574e-05	2.34e-05
Carbamoyl-phosphate_synthase_small_chain_(EC_6.3.5.5)	1.65247e-05	0
Asparagine_synthetase_[glutamine-hydrolyzing]_(EC_6.3.5.4)	0.0122007	0.013748
Asparagine_synthetase_[glutamine-hydrolyzing]_(EC_6.3.5.4)_AsnB	0.000429641	0.000491418
Cyanophycin_synthase_(EC_6.3.2.29)(EC_6.3.2.30)	0.0453106	0.0361777
Cyanophycin_synthase_(EC_6.3.2.29)(EC_6.3.2.30)_#_truncated	3.30493e-05	0.000234009
Cyanophycin_synthase_II	0.000363543	0
Cyanophycinase_(EC_3.4.15.6)	0.0117656	0.00919654
Cyanophycinase_(EC_3.4.15.6)_/_Peptidase_E_(alpha-aspartyl_dipeptidase)	9.9148e-05	0
Cyanophycinase_(EC_3.4.15.6)_dimer	0.000132197	7.02e-05
Deblocking_aminopeptidase_(EC_3.4.11.-)_@_Cyanophycinase_2_(EC_3.4.15.6)	0.000297444	0.000140405
Glutamate--cysteine_ligase_(EC_6.3.2.2)	0.000160053	1.17e-05
D-nopaline_catabolic_operon_protein_2_@_Opine_oxidase_subunit_C	3.30493e-05	0
D-nopaline/octopine_oxidase_subunit_A_@_Opine_oxidase_subunit_A	0	9.36e-05
D-nopaline/octopine_oxidase_subunit_B_@_Opine_oxidase_subunit_B	3.30493e-05	9.36e-05
D-octopine_dehydrogenase_(EC_1.5.1.11)	0.000231345	0
Ornithine_cyclodeaminase_(EC_4.3.1.12)	4.9574e-05	1.17e-05
4-aminobutyraldehyde_dehydrogenase_(EC_1.2.1.19)	0.0102523	0.01834
5'-methylthioadenosine_nucleosidase_(EC_3.2.2.16)_@_S-adenosylhomocysteine_nucleosidase_(EC_3.2.2.9)	0.000485375	0.000286885
ABC_transporter	6.60986e-05	0
ABC_transporter_ATP-binding_protein	8.26233e-05	0.000383774
ABC_transporter_ATP-binding_protein_YdcT	0.000446166	0.00053822
ABC_transporter_periplasmic-binding_protein_YdcS	0.000404854	0.000249609
ABC_transporter_permease_protein_YdcU	0.000297444	0.000140405
ABC_transporter_permease_protein_YdcV	0.000611412	0.00193447
ABC_transporter,_ATP-binding_protein	0.00257785	0.00181357
ABC_transporter,_periplasmic_spermidine_putrescine-binding_protein_PotD_(TC_3.A.1.11.1)	0.0162663	0.0155694
ABC_transporter,_periplasmic_spermidine_putrescine-binding_protein_PotD_(TC_3.A.1.11.1)_/_Spermidine_Putrescine_ABC_transporter_permease_component_potC_(TC_3.A.1.11.1)	0.000132197	0
ABC_transporter,_permease_protein	0.000313969	0.000140405
ABC_transporter,_permease_protein_/_ABC_transporter,_permease_protein	0.000132197	0
ABC_transporter,_substrate-binding_protein	1.10164e-05	9.36e-05
Agmatinase_(EC_3.5.3.11)	0.00913263	0.0083073
Agmatine_deiminase_(EC_3.5.3.12)	0.0110164	0.00992196
Agmatine/putrescine_antiporter,_associated_with_agmatine_catabolism	0.000694036	0.00121684
Agmatine/putrescine_antiporter,_associated_with_agmatine_catabolism_/_Agmatine_deiminase_(EC_3.5.3.12)	0.000132197	0.000187207
Aldehyde_dehydrogenase	0	0.000210608
Aliphatic_amidase_AmiE_(EC_3.5.1.4)	6.60986e-05	0.000327612
Amino_acid_permease	1.65247e-05	0
Amino_acid_protein_transporter	3.30493e-05	0
Arginine_decarboxylase_(EC_4.1.1.19)	0.00212586	0.00217606
Arginine_decarboxylase_(EC_4.1.1.19)_/_Lysine_decarboxylase_(EC_4.1.1.18)	0.000944109	0.00196567
Arginine_decarboxylase_(EC_4.1.1.19)_/_Ornithine_decarboxylase_(EC_4.1.1.17)	0.000394389	8.58e-05
Arginine_decarboxylase_(EC_4.1.1.19);_Lysine_decarboxylase_(EC_4.1.1.18);_Ornithine_decarboxylase_(EC_4.1.1.17)	0	8.58e-05
Arginine_decarboxylase_(EC_4.1.1.19);_Ornithine_decarboxylase_(EC_4.1.1.17);_Lysine_decarboxylase_(EC_4.1.1.18)	0.00223528	0.00155972
Arginine_decarboxylase,_catabolic_(EC_4.1.1.19)	0.000627937	4.68e-05
Arginine/agmatine_antiporter	0.000236853	4.68e-05
Arginine/ornithine_antiporter_ArcD	0.000963938	0.000678625
Biosynthetic_arginine_decarboxylase_(EC_4.1.1.19)	0.0161147	0.0099906
Carbamate_kinase_(EC_2.7.2.2)	0.0033523	0.00267438
Carbamate_kinase_(EC_2.7.2.2)_#_frameshift	4.72133e-06	0
Carboxynorspermidine_decarboxylase_(EC_4.1.1.96)	0.000930889	4.68e-05
Carboxynorspermidine_decarboxylase,_putative_(EC_4.1.1.-)	0.00046269	9.36e-05
Carboxynorspermidine_dehydrogenase	0.000363543	4.68e-05
Carboxynorspermidine_dehydrogenase,_putative_(EC_1.1.1.-)	0.000479215	0.000140405
Carboxynorspermidine_synthase_(EC_1.5.1.43)	0.00137155	0.000421215
Conserved_domain_protein	0.00940253	0.0054524
DNA-binding_response_regulator,_LuxR_family,_near_polyamine_transporter	0.00132197	0.00105304
Ferric_iron_ABC_transporter,_ATP-binding_protein	1.10164e-05	2.34e-05
Hydrolase	0.000330493	0.000889233
Hydrolase,_carbon-nitrogen_family	0.000242362	0.000514819
hypothetical_protein	0.000165247	0.000717626
Hypothetical_sugar_ABC_transporter,_ATP-binding_UgtK	3.30493e-05	0
Multi-sensor_signal_transduction_histidine_kinase	0	9.36e-05
N-carbamoylputrescine_amidase_(EC_3.5.1.53)	0.0151372	0.0151333
N-carbamoylputrescine_amidase_(EC_3.5.1.53)_/_Agmatine_deiminase_(EC_3.5.3.12)	9.9148e-05	0
N-carbamoylputrescine_amidase_(EC_3.5.1.53)_/_Aliphatic_amidase_AmiE_(EC_3.5.1.4)	0.0046118	0.00305069
N-carbamoylputrescine_amidase_(EC_3.5.1.53)_/_Omega_amidase_(Nit2_homolog)	6.60986e-05	9.36e-05
Ornithine_decarboxylase_(EC_4.1.1.17)	0.00184289	0.000335412
Ornithine_decarboxylase_(EC_4.1.1.17)_/_Arginine_decarboxylase_(EC_4.1.1.19)	2.64395e-05	3.74e-05
Ornithine_decarboxylase_(EC_4.1.1.17),_eukaryotic	0.00470485	0.00328782
Ornithine_decarboxylase_(EC_4.1.1.17),_eukaryotic_#_conjecture	0.00344043	0.00265366
Ornithine_decarboxylase_(EC_4.1.1.17),_eukaryotic_#_prediction	0.000700646	0.000206708
Predicted_polyamine_sensor_NspS,_involved_in_biofilm_formation	0	4.68e-05
Probable_two-component_sensor,_near_polyamine_transporter	0.00224735	0.000982836
Putative_GntR-family_regulatory_protein_and_aminotransferase_near_polyamine_transporter	3.30493e-05	0
Putative_two-component_sensor_histidine_kinase	0	4.68e-05
Putrescine_ABC_transporter_putrescine-binding_protein_PotF_(TC_3.A.1.11.2)	0.0114351	0.0126326
Putrescine_transport_ATP-binding_protein_PotA_(TC_3.A.1.11.1)	0.0298923	0.0275522
Putrescine_transport_ATP-binding_protein_PotG_(TC_3.A.1.11.2)	0.0184615	0.0207626
Putrescine_transport_system_permease_protein_PotH_(TC_3.A.1.11.2)	0.0128947	0.0143681
Putrescine_transport_system_permease_protein_PotH_(TC_3.A.1.11.2)_#_frameshift	8.26233e-06	0
Putrescine_transport_system_permease_protein_PotI_(TC_3.A.1.11.2)	0.0188161	0.0199375
Putrescine/proton_symporter,_putrescine/ornithine_antiporter_PotE	0.00187279	9.36e-05
S-adenosylmethionine_decarboxylase_proenzyme_(EC_4.1.1.50),_eukaryotic	3.30493e-05	0
S-adenosylmethionine_decarboxylase_proenzyme_(EC_4.1.1.50),_prokaryotic_class_1A	0.000528789	0.000187207
S-adenosylmethionine_decarboxylase_proenzyme_(EC_4.1.1.50),_prokaryotic_class_1B	0.00244565	0.00159126
S-adenosylmethionine_decarboxylase_proenzyme_(EC_4.1.1.50),_prokaryotic_class_1B_/_Spermidine_synthase_(EC_2.5.1.16)	0.000297444	9.36e-05
Saccharopine_dehydrogenase_[NADP+,_L-lysine_forming]	0	4.68e-05
Spermidine_N1-acetyltransferase_(EC_2.3.1.57)	0.000181771	0.000468017
Spermidine_Putrescine_ABC_transporter_ATP-binding_protein_PotA_(TC_3.A.1.11.1)_#_frameshift	1.10164e-05	1.56e-05
Spermidine_Putrescine_ABC_transporter_permease_component_PotB_(TC_3.A.1.11.1)	0.0150209	0.0132839
Spermidine_Putrescine_ABC_transporter_permease_component_potC_(TC_3.A.1.11.1)	0.0105262	0.00955535
Spermidine_synthase_(EC_2.5.1.16)	0.0246383	0.0181825
Spermidine_synthase-like_protein	0.00109063	0.00149766
Spermidine/putrescine_import_ABC_transporter_ATP-binding_protein_PotA_(TC_3.A.1.11.1)	0.0325925	0.0264328
Spermidine/putrescine_import_ABC_transporter_permease_protein_PotB_(TC_3.A.1.11.1)	0.0124596	0.0103666
Spermidine/putrescine_import_ABC_transporter_permease_protein_PotC_(TC_3.A.1.11.1)	0.0127736	0.0108814
Spermidine/putrescine_import_ABC_transporter_substrate-binding_protein_PotD_(TC_3.A.1.11.1)	0.0135579	0.00804989
Sulfate_and_thiosulfate_import_ATP-binding_protein_CysA_(EC_3.6.3.25)	0	9.36e-06
Transcriptional_regulator,_MerR_family,_near_polyamine_transporter	6.60986e-05	4.68e-05
Transporter_of_small_molecules	0	4.68e-05
Tungstate_ABC_transporter,_ATP-binding_protein_WtpC	0	4.68e-05
Two_component_transcriptional_regulator,_LuxR_family	0.000132197	4.68e-05
Unknown_domain_/_Spermidine_synthase_(EC_2.5.1.16)	9.9148e-05	4.68e-05
4-aminobutyraldehyde_dehydrogenase_(EC_1.2.1.19)	0.0206268	0.0302963
5-aminovalerate_aminotransferase_(EC_2.6.1.48)_/_Gamma-aminobutyrate:alpha-ketoglutarate_aminotransferase_(EC_2.6.1.19)	0	4.68e-05
Aldehyde_dehydrogenase	0	7.02e-05
Amino_acid_permease	3.30493e-05	0
aminotransferase,_Class_III_pyridoxal-phosphate_dependent	3.30493e-05	9.36e-05
Gamma-aminobutyrate:alpha-ketoglutarate_aminotransferase_(EC_2.6.1.19)	0.0242521	0.0294016
Gamma-glutamyl-aminobutyraldehyde_dehydrogenase_(EC_1.2.1.-)	0.000515333	0.000451637
Gamma-glutamyl-GABA_hydrolase_(EC_3.5.1.94)	0.00328841	0.00198907
Gamma-glutamyl-putrescine_oxidase_(EC1.4.3.-)	0.00111046	0.00054602
Gamma-glutamyl-putrescine_synthetase_(EC_6.3.1.11)	0.000622429	0
Glycine/D-amino_acid_oxidase_(deaminating)_in_putrescine_utilization_cluster	0.0017406	0.00028081
L-2,4-diaminobutyric_acid_transaminase_DoeD_(EC_2.6.1.-)	0.000169653	0.000202807
Monoamine/putrescine_oxidase_(EC_1.4.3.10)	0.00251175	0.00201247
Putative_oxidoreductase_in_putrescine_utilization_cluster	0.000347018	4.68e-05
Putative_transporter	0	2.34e-05
Putrescine_aminotransferase_(EC_2.6.1.82)	0.000727085	0.00134945
Putrescine_importer	0.00619124	0.00709046
Putrescine_utilization_regulator	0.000198296	0
Uncharacterized_protein_in_putrescine_utilization_cluster	3.30493e-05	0
ABC_transporter_ATP-binding_protein	0.000660986	0.00028081
ABC_transporter,_ATP-binding_protein	0.00159463	0.00081123
ABC_transporter,_substrate-binding_protein	0.000694036	0.000514819
Allophanate_hydrolase_(EC_3.5.1.54)	0.0196313	0.00827688
Allophanate_hydrolase_(EC_3.5.1.54)_/_Urea_carboxylase_(EC_6.3.4.6)_#_[Biotin_carboxylase_(EC_6.3.4.14)/Allophanate_hydrolase_2_subunit_2_(EC_3.5.1.54)/Allophanate_hydrolase_2_subunit_1_(EC_3.5.1.54)/Biotin_carboxyl_carrier_protein]	1.65247e-05	0
Aminomethyltransferase	0.000760134	0.00135725
Eukaryotic-type_low-affinity_urea_transporter	0.000429641	0.000187207
Histidine_ABC_transporter,_ATP-binding_protein_HisP_(TC_3.A.1.3.1)	0.000660986	0.000257409
Histidine_ABC_transporter,_permease_protein_(TC_3.A.1)	0.000165247	7.02e-05
Histidine_transport_protein_(substrate-binding)	0.000132197	0.000140405
HupE-UreJ_family_metal_transporter	0.00209312	0.000865832
Nickel_transporter_UreH	0.00148171	0.000702026
Nickel-binding_accessory_protein_UreJ-HupE	0.00055633	7.02e-05
Organosulfonate_ABC_transporter_ATP-binding_protein	0.000132197	9.36e-05
Partial_urea_carboxylase_(EC_6.3.4.6)	0.000181771	0.000163806
Partial_urea_carboxylase_(EC_6.3.4.6)_#_[Allophanate_hydrolase_2_subunit_2/Allophanate_hydrolase_2_subunit_1]	9.9148e-05	0
Partial_urea_carboxylase_2_(EC_6.3.4.6)_#_[Allophanate_hydrolase_2_subunit_2_(EC_3.5.1.54)/Allophanate_hydrolase_2_subunit_1_(EC_3.5.1.54)/Biotin_carboxyl_carrier_protein]	3.30493e-05	4.68e-05
Possible_regulatory_protein_similar_to_urea_ABC_transporter,_substrate_binding_protein	8.26233e-05	0.000117004
Predicted_protein	0.000115673	0.000140405
similar_to_ABC_transporter_substrate-binding_protein	6.60986e-05	4.68e-05
Urea_ABC_transporter,_ATPase_protein_UrtD	0.0201033	0.00929014
Urea_ABC_transporter,_ATPase_protein_UrtE	0.0166018	0.00837751
Urea_ABC_transporter,_ATPase_protein_UrtE_/_Amidase_clustered_with_urea_ABC_transporter_and_nitrile_hydratase_functions	4.9574e-05	6.24e-05
Urea_ABC_transporter,_permease_protein_UrtB	0.0220566	0.00839924
Urea_ABC_transporter,_permease_protein_UrtC	0.0233813	0.00861932
Urea_ABC_transporter,_substrate_binding_protein_UrtA	0.00751046	0.00374079
Urea_ABC_transporter,_urea_binding_protein	0.0257981	0.0147303
Urea_carboxylase_(EC_6.3.4.6)	0.00876027	0.0026066
Urea_carboxylase_(EC_6.3.4.6)_#_[Biotin_carboxylase_(EC_6.3.4.14)/Allophanate_hydrolase_2_subunit_2_(EC_3.5.1.54)/Allophanate_hydrolase_2_subunit_1_(EC_3.5.1.54)/Biotin_carboxyl_carrier_protein]	0.00217997	0.000783929
Urea_carboxylase_(EC_6.3.4.6)_#_[Biotin_carboxylase_(EC_6.3.4.14)/Allophanate_hydrolase_2_subunit_2_(EC_3.5.1.54)/Allophanate_hydrolase_2_subunit_1_(EC_3.5.1.54)/Biotin_carboxyl_carrier_protein],_frameshift	3.30493e-05	1.56e-05
Urea_carboxylase-associated_protein	6.60986e-05	0
Urea_carboxylase-related_ABC_transporter,_ATPase_protein	0.0113579	0.00532135
Urea_carboxylase-related_ABC_transporter,_periplasmic_substrate-binding_protein	0.0071056	0.0028081
Urea_carboxylase-related_ABC_transporter,_permease_protein	0.00631517	0.0027613
Urea_carboxylase-related_amino_acid_permease	0.01474	0.0223244
Urea_carboxylase-related_aminomethyltransferase_(EC_2.1.2.10)	0.0103775	0.00585021
Urea_channel_UreI	0	0.000756628
Urease_accessory_protein_UreD	0.00345365	0.00140405
Urease_accessory_protein_UreE	0.00229142	0.000663024
Urease_accessory_protein_UreF	0.00276513	0.00184867
Urease_accessory_protein_UreG	0.00908856	0.00545825
Urease_alpha_subunit_(EC_3.5.1.5)	0.0219506	0.0177763
Urease_alpha_subunit_(EC_3.5.1.5)_/_Urease_beta_subunit_(EC_3.5.1.5)	8.53774e-05	0.000109204
Urease_beta_subunit_(EC_3.5.1.5)	0.00256848	0.00203587
Urease_beta_subunit_(EC_3.5.1.5)_/_Urease_alpha_subunit_(EC_3.5.1.5)	4.9574e-05	2.34e-05
Urease_beta_subunit_(EC_3.5.1.5)_/_Urease_gamma_subunit_(EC_3.5.1.5)	0.000825682	0.000573321
Urease_beta_subunit_(EC_3.5.1.5)_#_truncated	1.65247e-05	0
Urease_gamma_subunit_(EC_3.5.1.5)	0.00484154	0.00288611
Urease_gamma_subunit_(EC_3.5.1.5)_/_Urease_beta_subunit_(EC_3.5.1.5)	0.000392185	0.000401715
Predicted_protein	0.000115673	0.000140405
Urease_accessory_protein_UreD	0.00345365	0.00135725
Urease_accessory_protein_UreE	0.00229142	0.000647424
Urease_accessory_protein_UreF	0.00276513	0.00166146
Urease_accessory_protein_UreG	0.00806403	0.00511894
Urease_alpha_subunit_(EC_3.5.1.5)	0.020191	0.0156947
Urease_alpha_subunit_(EC_3.5.1.5)_/_Urease_beta_subunit_(EC_3.5.1.5)	0.000473707	0.000214508
Urease_beta_subunit_(EC_3.5.1.5)	0.00263458	0.00203587
Urease_beta_subunit_(EC_3.5.1.5)_/_Urease_alpha_subunit_(EC_3.5.1.5)	4.9574e-05	2.34e-05
Urease_beta_subunit_(EC_3.5.1.5)_/_Urease_gamma_subunit_(EC_3.5.1.5)	0.00116444	0.000666924
Urease_beta_subunit_(EC_3.5.1.5)_#_truncated	1.65247e-05	0
Urease_gamma_subunit_(EC_3.5.1.5)	0.00361927	0.00218408
Urease_gamma_subunit_(EC_3.5.1.5)_/_Urease_beta_subunit_(EC_3.5.1.5)	0.000258886	0.000292511
2-amino-3-carboxymuconate-6-semialdehyde_decarboxylase_(EC_4.1.1.45)_/_Tryptophan_2,3-dioxygenase_(EC_1.13.11.11)	0.000165247	0.000374414
2-aminophenol_1,6-dioxygenase,_beta_subunit_(EC_1.13.11.n1)	9.9148e-05	0
2-hydroxyhepta-2,4-diene-1,7-dioate_isomerase_(EC_5.3.3.-)	0	2.34e-05
2-hydroxyhepta-2,4-diene-1,7-dioate_isomerase_(EC_5.3.3.-)_@_5-carboxymethyl-2-oxo-hex-3-_ene-1,7-dioate_decarboxylase_(EC_4.1.1.68)	0.000132197	4.68e-05
2-hydroxyhepta-2,4-diene-1,7-dioate_isomerase_(EC_5.3.3.-)_/_5-carboxymethyl-2-oxo-hex-3-_ene-1,7-dioate_decarboxylase_(EC_4.1.1.-)	1.65247e-05	0
2-hydroxyhepta-2,4-diene-1,7-dioate_isomerase_(EC_5.3.3.-)_/_5-carboxymethyl-2-oxo-hex-3-_ene-1,7-dioate_decarboxylase_(EC_4.1.1.68)	0.0128342	0.0137262
2-hydroxyhepta-2,4-diene-1,7-dioate_isomerase_(EC_5.3.3.-)_/_5-carboxymethyl-2-oxo-hex-3-_ene-1,7-dioate_decarboxylase_(EC_4.1.1.68)_#_HPGA1_subunit	0.000132197	0
2-hydroxyhepta-2,4-diene-1,7-dioate_isomerase_(EC_5.3.3.-)_/_5-carboxymethyl-2-oxo-hex-3-_ene-1,7-dioate_decarboxylase_(EC_4.1.1.68),_HPAG2_subunit	0.000754626	9.36e-05
2-oxo-hepta-3-ene-1,7-dioic_acid_hydratase_(EC_4.2.-.-)	0.00300647	0.00132917
2,4-dihydroxyhept-2-ene-1,7-dioic_acid_aldolase_(EC_4.1.2.52)	0.00630967	0.00344773
2,4-dihydroxyhept-2-ene-1,7-dioic_acid_aldolase_(EC_4.1.2.n4)	0.00704997	0.00699686
2,4-diketo-3-deoxy-L-fuconate_hydrolase	0.000611412	0.000678625
3,4-dihydroxyphenylacetate_2,3-dioxygenase_(EC_1.13.11.15)	0.00126366	0.0015741
3,4-dihydroxyphenylacetate_2,3-dioxygenase_(EC_1.13.11.15)_/_5-carboxymethyl-2-hydroxymuconate_delta-isomerase_(EC_5.3.3.10)	1.37705e-05	0
4-hydroxyphenylpyruvate_dioxygenase_(EC_1.13.11.27)	0.041771	0.0447862
5-carboxymethyl-2-hydroxymuconate_delta-isomerase_(EC_5.3.3.10)	0.00844961	0.01039
5-carboxymethyl-2-hydroxymuconate_semialdehyde_dehydrogenase_(EC_1.2.1.60)	0.0144596	0.0117132
5-carboxymethyl-2-oxo-hex-3-_ene-1,7-dioate_decarboxylase_(EC_4.1.1.68)	0	0.000234009
5-carboxymethyl-2-oxo-hex-3-_ene-1,7-dioate_decarboxylase_(EC_4.1.1.68)_/_2-hydroxyhepta-2,4-diene-1,7-dioate_isomerase_(EC_5.3.3.-)	0.00102374	0.00139625
5-carboxymethyl-2-oxo-hex-3-_ene-1,7-dioate_decarboxylase_(EC_4.1.1.68)_/_2-hydroxyhepta-2,4-diene-1,7-dioate_isomerase_(EC_5.3.3.-)_#_C-terminal_subunit_HpaG2	0.0012724	0.000912633
5-carboxymethyl-2-oxo-hex-3-_ene-1,7-dioate_decarboxylase_(EC_4.1.1.68)_/_2-hydroxyhepta-2,4-diene-1,7-dioate_isomerase_(EC_5.3.3.-)_#_N-terminal_subunit_HpaG1	2.20329e-05	0
5-oxopent-3-ene-1,2,5-tricarboxylate_decarboxylase.	0.00318375	0.00195007
Amidase_family_protein	3.30493e-05	0
Amidase_family_protein_BBta_7130	0.000231345	0.000366613
Amidase_family_protein_bll0246	0.000694036	0.000444616
Amidase_family_protein_Swit_1649	0.000826233	0.000631823
Amine_oxidase,_flavin-containing	0.0012724	0.000936034
Anthranilate_dioxygenase_reductase	0.00185902	0.00234789
Aromatic_amine_oxidase,_flavin-containing	0.000627937	0.000374414
Aromatic_amino_acid_transport_protein_AroP	0.00580016	0.00678395
Aromatic_ring-opening_dioxygenase	0.000925381	0.000702026
Aromatic-L-amino-acid_decarboxylase_(EC_4.1.1.28)	0.0684121	0.071045
benzoate_dioxygenase,_ferredoxin_reductase_component;_Anthranilate_dioxygenase_reductase	0.000132197	2.34e-05
cyclase_family_protein	0	0.000187207
Decarboxylase,_pyridoxal-dependent	0.000165247	4.68e-05
Ferredoxin_reductase_/_At1g63940_homolog	0.000512264	0.00145085
Fumarylacetoacetate_hydrolase_family_protein	3.30493e-05	4.68e-05
gamma-aminobutyrate_(GABA)_permease	0.000660986	0.000952552
gamma-aminobutyrate_(GABA)_permease_@_L-arginine_permease	0.00309011	0.00227768
Glutamate_decarboxylase_(EC_4.1.1.15)	0.00046269	0.00028081
Homoprotocatechuate_degradative_operon_repressor	0.000831741	9.36e-05
hydroxyphenylpyruvate_isomerase_/_4-hydroxyphenylpyruvate_dioxygenase_(EC_1.13.11.27)	0.000818521	0.000479718
Indole_prenyltransferase_(EC_2.5.1.-)_/_Tryptophanase_(EC_4.1.99.1)_in_a_prenylated_indole_derivative_biosynthesis_cluster_#_L-tryptophan:6-dimethylallyltransferase	1.65247e-05	0
Indoleacetamide_hydrolase_(EC_3.5.1.-)	0.0109118	0.00846331
Kynurenine_formamidase,_bacterial_(EC_3.5.1.9)	0.00615599	0.0055382
Phenylalanine_hydroxylase_transcriptional_activator_PhhR	0.000214821	9.36e-05
Phenylalanine-4-hydroxylase_(EC_1.14.16.1)	0.00842042	0.00751948
Phenylalanine-specific_permease	0.00118978	0.000468017
Predicted_2-keto-4-pentenoate_hydratase/2-oxohepta-3-ene-1,7-dioic_acid_hydratase	0.00612734	0.00530419
Probable_5-carboxymethyl-2-hydroxymuconate_delta_isomerase	3.30493e-05	0
Probable_L-amino-acid_oxidase_(EC_1.4.3.2)	6.60986e-05	4.68e-05
Putative_2,4-dihydroxyhept-2-ene-1,7-dioic_acid_aldolase	0.00185076	0.00173166
Putative_5-carboxymethyl-2-hydroxymuconate_semialdehyde_dehydrogenase_oxidoreductase_protein_(EC_1.2.1.60)	0.00191686	0.000748827
Putative_amino_acid_permease	0	1.38e-06
Putative_cyclase	1.65247e-05	0
Putative_fumarylacetoacetate_(FAA)_hydrolase	0.00384198	0.00155616
Transcriptional_regulator,_MarR_family	0.000297444	0.000772228
Tryptophan_2-monooxygenase_(EC_1.13.12.3)	0.00803759	0.00449296
Tryptophan_2,3-dioxygenase_(EC_1.13.11.11)	0.011402	0.0102872
Tryptophanase_(EC_4.1.99.1)	0.00700095	0.00778469
Tryptophanase_(EC_4.1.99.1)_in_a_prenylated_indole_derivative_biosynthesis_cluster	4.40658e-05	0.000132605
Tyrosine_phenol-lyase_(EC_4.1.99.2)	0.000264395	4.68e-05
Amino_acid-binding_ACT	0.000330493	0.000187207
Coenzyme_A_ligase	0.00796489	0.00906003
hypothetical_protein	4.13116e-05	0
Indolepyruvate_ferredoxin_oxidoreductase,_alpha_and_beta_subunits	0.0620253	0.0316848
Indolepyruvate_oxidoreductase_subunit_IorA_(EC_1.2.7.8)	0.00908085	0.00290951
Indolepyruvate_oxidoreductase_subunit_IorB_(EC_1.2.7.8)	0.000297444	0.000187207
Indolepyruvate_oxidoreductase_subunit_IorB_II_(EC_1.2.7.8)	0.00561838	0.00135725
Phenylacetate-coenzyme_A_ligase_(EC_6.2.1.30)	0.021796	0.0219695
Phenylacetate-coenzyme_A_ligase_(EC_6.2.1.30);_Coenzyme_F390_synthetase	0.00102453	0.000748827
Alanine-anticapsin_ligase_BacD_(EC_6.3.2.28)	3.30493e-05	0
2-amino-3,7-dideoxy-D-threo-hept-6-ulosonate_synthase_(EC_2.2.1.10)	6.60986e-05	0.000140405
2-amino-3,7-dideoxy-D-threo-hept-6-ulosonate_synthase_(EC_2.2.1.10)_#_AroA'	0.000148722	7.02e-05
2-amino-4-hydroxy-6-hydroxymethyldihydropteridine_pyrophosphokinase_(EC_2.7.6.3)_/_2-keto-3-deoxy-D-arabino-heptulosonate-7-phosphate_synthase_I_beta_(EC_2.5.1.54)	8.26233e-06	2.34e-05
2-keto-3-deoxy-D-arabino-heptulosonate-7-phosphate_synthase_I_alpha_(EC_2.5.1.54)_#_AroA_I_alpha	0.002883	0.00169032
2-keto-3-deoxy-D-arabino-heptulosonate-7-phosphate_synthase_I_alpha_(EC_2.5.1.54)_#_AroA_I_alpha_,_N-terminus_extension	0.000280919	0.00101014
2-keto-3-deoxy-D-arabino-heptulosonate-7-phosphate_synthase_I_alpha_(EC_2.5.1.54)_#_AroA_I_alpha,_N-terminus_extension	9.9148e-05	0
2-keto-3-deoxy-D-arabino-heptulosonate-7-phosphate_synthase_I_alpha_(EC_2.5.1.54)_#_AroAI_alpha	3.85575e-05	2.34e-05
2-keto-3-deoxy-D-arabino-heptulosonate-7-phosphate_synthase_I_alpha_(EC_2.5.1.54)_#_AroAI_alpha,_N-terminus_extension	1.65247e-05	0
2-keto-3-deoxy-D-arabino-heptulosonate-7-phosphate_synthase_I_alpha_(EC_2.5.1.54)_##_AroA_I_alpha	0.00203198	0.000585021
2-keto-3-deoxy-D-arabino-heptulosonate-7-phosphate_synthase_I_beta_(EC_2.5.1.54)	0	7.8e-06
2-keto-3-deoxy-D-arabino-heptulosonate-7-phosphate_synthase_I_beta_(EC_2.5.1.54)_/_Chorismate_mutase_I_(EC_5.4.99.5)_##_AroA_I_beta/AroHI	1.57378e-05	6.91e-05
2-keto-3-deoxy-D-arabino-heptulosonate-7-phosphate_synthase_I_beta_(EC_2.5.1.54)_/_Chorismate_mutase_I_(EC_5.4.99.5)_##_AroAI_beta/AroHI	2.20329e-05	3.43e-05
2-keto-3-deoxy-D-arabino-heptulosonate-7-phosphate_synthase_I_beta_(EC_2.5.1.54)_/_Prephenate_dehydratase_(EC_4.2.1.51)_#_AroAI_beta/PheAIp/ACT_domain	4.9574e-05	4.85e-05
2-keto-3-deoxy-D-arabino-heptulosonate-7-phosphate_synthase_I_beta_(EC_2.5.1.54)_#_AroA_I_beta	0.00308822	0.00519993
2-keto-3-deoxy-D-arabino-heptulosonate-7-phosphate_synthase_I_beta_(EC_2.5.1.54)_#_AroA_I_beta,_truncated	1.10164e-05	0
2-keto-3-deoxy-D-arabino-heptulosonate-7-phosphate_synthase_I_beta_(EC_2.5.1.54)_#_AroAI_beta	0.0028616	0.00614986
2-keto-3-deoxy-D-arabino-heptulosonate-7-phosphate_synthase_I_beta_(EC_2.5.1.54)_#_Truncated	0	3.12e-05
2-keto-3-deoxy-D-arabino-heptulosonate-7-phosphate_synthase_I_beta_(EC_2.5.1.54)_##_AroA_I_beta	0.00161289	0.00272984
2-keto-3-deoxy-D-arabino-heptulosonate-7-phosphate_synthase_I_beta_(EC_2.5.1.54)_##_AroA_I_beta,_frameshift	1.10164e-05	0
2-keto-3-deoxy-D-arabino-heptulosonate-7-phosphate_synthase_II_(EC_2.5.1.54)	0.000864791	0.000304211
2-keto-3-deoxy-D-arabino-heptulosonate-7-phosphate_synthase_II_(EC_2.5.1.54)_#_AroA_II	0.013247	0.0110546
2-keto-3-deoxy-D-arabino-heptulosonate-7-phosphate_synthase_II_(EC_2.5.1.54)_#_AroA_II,_N-terminus_extension	3.30493e-05	0
2-keto-3-deoxy-D-arabino-heptulosonate-7-phosphate_synthase_II_(EC_2.5.1.54)_##_AroA_II	0.00458475	0.00407877
2-keto-3-deoxy-D-arabino-heptulosonate-7-phosphate_synthase_II_(EC_2.5.1.54)_##_AroAII	0.00107961	0.000386114
2-keto-3-deoxy-D-arabino-heptulosonate-7-phosphate_synthase_II_PhzC_(EC_2.5.1.54)	1.65247e-05	2.34e-05
2-Keto-3-deoxy-D-manno-octulosonate-8-phosphate_synthase_(EC_2.5.1.55)	4.9574e-05	0
2-Keto-3-deoxy-D-manno-octulosonate-8-phosphate_synthase_(EC_2.5.1.55)_#_KdsA	0.00488054	0.00266653
2-Keto-3-deoxy-D-manno-octulosonate-8-phosphate_synthase_(EC_2.5.1.55)_##_KdsA	0.00472893	0.00229094
3-amino-4-hydroxybenzoate_synthase_(EC_4.1.99.20)	9.9148e-05	0.000187207
3-dehydroquinate_dehydratase_I_(EC_4.2.1.10)_/_Shikimate_5-dehydrogenase_I_alpha_(EC_1.1.1.25)_#_AroC_I/AroD_I_alpha	1.98296e-05	0
3-dehydroquinate_dehydratase_I_(EC_4.2.1.10)_/_Shikimate_5-dehydrogenase_I_alpha_(EC_1.1.1.25)_##_AroCI/_AroDI_alpha	5.50822e-05	3.12e-05
3-dehydroquinate_dehydratase_I_(EC_4.2.1.10)_/_Shikimate_5-dehydrogenase_I_alpha_(EC_1.1.1.25)_##_AroCI/AroDI_alpha	0.000371254	0.00065775
3-dehydroquinate_dehydratase_I_(EC_4.2.1.10)_#_AroC_I	5.50822e-05	1.56e-05
3-dehydroquinate_dehydratase_I_(EC_4.2.1.10)_##_AroCI	0.000168001	0.000120904
3-dehydroquinate_dehydratase_I_(EC_4.2.1.10)_##_AroCI,_truncated	7.71151e-05	0
3-dehydroquinate_dehydratase_II_(EC_4.2.1.10)	0.00120803	0.000567081
3-dehydroquinate_dehydratase_II_(EC_4.2.1.10)_#_AroC_II	0.00258674	0.00416067
3-dehydroquinate_dehydratase_II_(EC_4.2.1.10)_#_AroC_II,_C-terminus_extension	1.10164e-05	0
3-dehydroquinate_dehydratase_II_(EC_4.2.1.10)_#_AroC_II,_incomplete_sequence	2.20329e-05	0
3-dehydroquinate_dehydratase_II_(EC_4.2.1.10)_##_AroCII	0.000240709	7.8e-05
3-dehydroquinate_synthase_(EC_4.2.3.4)	0.00353769	0.00247035
3-dehydroquinate_synthase_(EC_4.2.3.4)_#_AroB	0.00404966	0.00318835
3-dehydroquinate_synthase_(EC_4.2.3.4)_#_AroB,_frameshift	1.65247e-05	5.46e-05
3-dehydroquinate_synthase_(EC_4.2.3.4)_#_AroB,_has_N-terminus_extension	1.10164e-05	0
3-dehydroquinate_synthase_(EC_4.2.3.4)_#_frameshift	0	2.34e-05
3,4-dideoxy-4-amino-D-arabino-seduheptulosonic_acid_7-phosphate_synthase	3.30493e-05	0
3,4-dihydroxy-2-butanone_4-phosphate_synthase_(EC_4.1.99.12)_/_Shikimate_5-dehydrogenase_I_alpha_(EC_1.1.1.25)_##_RibB/AroDI_alpha	0	6.69e-06
3,7-dideoxy-D-threo-hepto-2,_6-diulosonate_synthase_(EC_1.4.1.24)	0.000396592	0.000327612
3,7-dideoxy-D-threo-hepto-2,_6-diulosonate_synthase_(EC_1.4.1.24)_#_AroB'	6.60986e-05	0.000234009
5-deoxy-5-aminodehydroquinic_acid_synthase	4.40658e-05	0
5-Enolpyruvylshikimate-3-phosphate_synthase_(EC_2.5.1.19)_alpha_sub-homology_division_/_Cytidylate_kinase_(EC_2.7.4.25)_##_AroF_alpha/Cmk	0.000457182	0.000327612
5-Enolpyruvylshikimate-3-phosphate_synthase_(EC_2.5.1.19)_alpha_sub-homology_division_##_AroF_alpha	0.0141534	0.0138299
5-Enolpyruvylshikimate-3-phosphate_synthase_(EC_2.5.1.19)_alpha_sub-homology_division_##_AroF_alpha,_truncated	6.60986e-05	9.36e-05
5-Enolpyruvylshikimate-3-phosphate_synthase_(EC_2.5.1.19)_beta_sub-homology_division_/_Cytidylate_kinase_(EC_2.7.4.25)_##_AroF_beta/Cmk	0.000760134	4.68e-05
5-Enolpyruvylshikimate-3-phosphate_synthase_(EC_2.5.1.19)_beta_sub-homology_division_##_AroF_beta	0.0071673	0.00647112
5-Enolpyruvylshikimate-3-phosphate_synthase_(EC_2.5.1.19)_beta_sub-homology_division_##_AroF_beta,_frameshift	2.31345e-05	0
5-Enolpyruvylshikimate-3-phosphate_synthase_(EC_2.5.1.19)_beta_sub-homology_division_##_AroF_beta,_truncated	0.000539806	0.000616223
Aminotransferase,_class_I_and_II	0.0014762	0.00590482
Arogenate_dehydrogenase_(EC_1.3.1.43)	0.00117325	0.00108034
Arogenate_dehydrogenase_(EC_1.3.1.43)_#_NAD-specific,_ACT_domain	3.30493e-05	2.34e-05
Arogenate_dehydrogenase_(EC_1.3.1.43)_#_TyrAa,_NAD-specific	6.60986e-05	0.000187207
Arogenate_dehydrogenase_(EC_1.3.1.43)_#_TyrAa,_NAD(P)-specific	0.000217575	0.000226208
Arogenate_dehydrogenase_(EC_1.3.1.43)_#_TyrAa,_NADP-specific	6.60986e-05	9.36e-05
Arogenate_dehydrogenase_(EC_1.3.1.43)_#_TyrAa/ACT_domain,_NAD-specific	0.000570101	0.000526519
Aspartate_aminotransferase_(EC_2.6.1.1)	0.000143214	3.01e-05
Chorismate_mutase_I_(EC_5.4.99.5)	0.00258886	0.00128705
Chorismate_mutase_I_(EC_5.4.99.5)_/_2-keto-3-deoxy-D-arabino-heptulosonate-7-phosphate_synthase_I_beta_(EC_2.5.1.54)_#_AroH/AroAI_beta	1.10164e-05	0
Chorismate_mutase_I_(EC_5.4.99.5)_/_2-keto-3-deoxy-D-arabino-heptulosonate-7-phosphate_synthase_I_beta_(EC_2.5.1.54)_##_AroH/AroAI_beta	1.92788e-05	0
Chorismate_mutase_I_(EC_5.4.99.5)_/_Biosynthetic_Aromatic_amino_acid_aminotransferase_alpha_(EC_2.6.1.57)	0	1.17e-05
Chorismate_mutase_I_(EC_5.4.99.5)_/_C-terminus_extension	0.000473707	0.000374414
Chorismate_mutase_I_(EC_5.4.99.5)_/_Cyclohexadienyl_dehydrogenase_(EC_1.3.1.12)(EC_1.3.1.43)_#_AroHI/TyrAc,_NAD-specific	0.00102453	0.000702026
Chorismate_mutase_I_(EC_5.4.99.5)_/_Prephenate_dehydratase_(EC_4.2.1.51)	0.0018067	0.000600622
Chorismate_mutase_I_(EC_5.4.99.5)_/_Prephenate_dehydratase_(EC_4.2.1.51)_#_ACT_domain	0.00119253	0.00027301
Chorismate_mutase_I_(EC_5.4.99.5)_/_Prephenate_dehydratase_(EC_4.2.1.51)_#_AroHI/PheAIp/ACT_domain	0.000636199	0.000616223
Chorismate_mutase_I_(EC_5.4.99.5)_#_AroHI	0.000358034	0.000163806
Chorismate_mutase_I_(EC_5.4.99.5)_#_AroHI,_C-terminus_extension	0.000583871	0.000187207
Chorismate_mutase_I_(EC_5.4.99.5)_#_C-terminus_extension	0.000545314	7.02e-05
Chorismate_mutase_I_(EC_5.4.99.5)_##_AroHI	3.30493e-05	0.000421215
Chorismate_mutase_II_(EC_5.4.99.5)	0.000429641	0.000522619
Chorismate_mutase_II_(EC_5.4.99.5)_#_AroHII	0.00130545	0.00368564
Chorismate_synthase_(EC_4.2.3.5)	0.00526822	0.00510607
Chorismate_synthase_(EC_4.2.3.5)_#_AroG	0.00513893	0.00829059
Chorismate_synthase_(EC_4.2.3.5)_#_AroG,_frameshift	0	2.34e-05
Chorismate_synthase_(EC_4.2.3.5)_#_AroG,_N-terminus_extension	1.10164e-05	1.56e-05
Chorismate_synthase_(EC_4.2.3.5)_##_AroG	0.0139121	0.0121168
Cyclohexadienyl_dehydrogenase_(EC_1.3.1.12)(EC_1.3.1.43)	0.00169102	0.000187207
Cyclohexadienyl_dehydrogenase_(EC_1.3.1.12)(EC_1.3.1.43)_/_5-Enolpyruvylshikimate-3-phosphate_synthase_(EC_2.5.1.19)_alpha_sub-homology_division_##_TyrAc,_NAD-specific/AroF_alpha	0.000487477	0.000569421
Cyclohexadienyl_dehydrogenase_(EC_1.3.1.12)(EC_1.3.1.43)_/_5-Enolpyruvylshikimate-3-phosphate_synthase_(EC_2.5.1.19)_alpha_sub-homology_division_##_TyrAc,_NADP-specific/AroF_alpha	0.000680265	0.000592822
Cyclohexadienyl_dehydrogenase_(EC_1.3.1.12)(EC_1.3.1.43)_/_5-Enolpyruvylshikimate-3-phosphate_synthase_(EC_2.5.1.19)_alpha_sub-homology_division_##TyrAc/AroF_alpha	0.000181771	9.36e-05
Cyclohexadienyl_dehydrogenase_(EC_1.3.1.12)(EC_1.3.1.43)_/_5-Enolpyruvylshikimate-3-phosphate_synthase_(EC_2.5.1.19)_beta_sub-homology_division_##_TyrAc/AroF_beta,_NAD(P)-specific	9.9148e-05	0
Cyclohexadienyl_dehydrogenase_(EC_1.3.1.12)(EC_1.3.1.43)_#_NAD-specific	0.0022143	0.0025975
Cyclohexadienyl_dehydrogenase_(EC_1.3.1.12)(EC_1.3.1.43)_#_NAD(P)-specific	0.000512264	0.000163806
Cyclohexadienyl_dehydrogenase_(EC_1.3.1.12)(EC_1.3.1.43)_#_NADP-specific	0.00179017	0.000842431
Cyclohexadienyl_dehydrogenase_(EC_1.3.1.12)(EC_1.3.1.43)_#_TyrAc,_NAD-specific	0.000363543	0.000514819
Cyclohexadienyl_dehydrogenase_(EC_1.3.1.12)(EC_1.3.1.43)_#_TyrAc,_NAD(P)-specific	0.000236853	0
Cyclohexadienyl_dehydrogenase_(EC_1.3.1.12)(EC_1.3.1.43)_#_TyrAc,_NADP-specific	0.0012063	0.000561621
Demethyl_4-deoxygadusol_synthase_MysA	0.000132197	4.68e-05
hypothetical_protein	0.000440658	0.000296411
Periplasmic_chorismate_mutase_I_precursor_(EC_5.4.99.5)	3.30493e-05	0
Phenazine_biosynthesis_protein_PhzC_@_2-keto-3-deoxy-D-arabino-heptulosonate-7-phosphate_synthase_II_PhzC_(EC_2.5.1.54)_@_2-keto-3-deoxy-D-arabino-heptulosonate-7-phosphate_synthase_II_(EC_2.5.1.54)_##_PhzC@AroA_II	0.000171856	0
PQQ-dependent_dehydrogenase	7.27085e-05	0
Prephenate_and/or_arogenate_dehydrogenase_(unknown_specificity)_(EC_1.3.1.12)(EC_1.3.1.43)	0.000512264	0.000702026
Prephenate_and/or_arogenate_dehydrogenase_(unknown_specificity)_(EC_1.3.1.12)(EC_1.3.1.43)_/_Chorismate_mutase_I_(EC_5.4.99.5)_#_TyrAx/AroHI,_NAD-specific	3.30493e-05	0
Prephenate_and/or_arogenate_dehydrogenase_(unknown_specificity)_(EC_1.3.1.12)(EC_1.3.1.43)_/_Ferredoxin-fold_anticodon_binding_domain	0	2.34e-05
Prephenate_and/or_arogenate_dehydrogenase_(unknown_specificity)_(EC_1.3.1.12)(EC_1.3.1.43)_#_TyrAx,_NAD-specific	0.000572855	0.000936034
Prephenate_and/or_arogenate_dehydrogenase_(unknown_specificity)_(EC_1.3.1.12)(EC_1.3.1.43)_#_TyrAx,_NAD-specific,_ACT_domain	0	2.34e-05
Prephenate_and/or_arogenate_dehydrogenase_(unknown_specificity)_(EC_1.3.1.12)(EC_1.3.1.43)_#_TyrAx,_NADP-specific	0.000148722	8.58e-05
Prephenate_and/or_arogenate_dehydrogenase_(unknown_specificity)_(EC_1.3.1.12)(EC_1.3.1.43)_#_TyrAx/ACT_domain,_NAD-specific	3.30493e-05	0.000163806
Prephenate_dehydratase_(EC_4.2.1.51)	0.00164696	0.00164742
Prephenate_dehydratase_(EC_4.2.1.51)_#_ACT_domain	0.000203804	5.62e-05
Prephenate_dehydratase_(EC_4.2.1.51)_#_PheAIp/ACT_domain	0.00504828	0.00615052
Prephenate_dehydratase_(EC_4.2.1.51)_#_PheAIp/ACT_domain,_N-terminus_extension	0.000545314	0.000491418
Prephenate_dehydrogenase_(EC_1.3.1.12)	9.9148e-05	0.000140405
Prephenate_dehydrogenase_(EC_1.3.1.12)_#_TyrAp/ACT_domain,_NAD-specific	0.00257785	0.00414195
Putative_aldolase	9.9148e-05	0
Quinate/shikimate_5-dehydrogenase_I_delta_(EC_1.1.1.25)	0	4.68e-05
Quinate/shikimate_5-dehydrogenase_I_delta_(EC_1.1.1.25)_#_AroDI_delta	0.00135778	0.000655224
Quinate/shikimate_5-dehydrogenase_I_delta_(EC_1.1.1.25)_##_AroDI_delta	0.00100525	0.00105304
Quinate/shikimate_dehydrogenase_[Pyrroloquinoline-quinone]_(EC_1.1.5.8)	0.000275411	7.02e-05
Quinate/shikimate_dehydrogenase_[Pyrroloquinoline-quinone]_(EC_1.1.99.25)	0.000636199	9.36e-05
Shikimate_5-dehydrogenase_I_alpha_(EC_1.1.1.25)	0.00013743	0.00027691
Shikimate_5-dehydrogenase_I_alpha_(EC_1.1.1.25)_/_Carbohydrate_transporter_protein_I_/_Carbohydrate_transporter_protein_II_##_AroDI_alpha/CTP-I/CTP-II	0.000523281	0.000343213
Shikimate_5-dehydrogenase_I_alpha_(EC_1.1.1.25)_#_AroD_I_alpha	0.000228591	0.000315912
Shikimate_5-dehydrogenase_I_alpha_(EC_1.1.1.25)_#_AroDI_alpha	0.00194346	0.00190372
Shikimate_5-dehydrogenase_I_alpha_(EC_1.1.1.25)_##_AroDI_alpha	0.0038735	0.00256908
Shikimate_5-dehydrogenase_I_alpha_(EC_1.1.1.25)_##_AroDI_alpha,_truncated	6.60986e-05	2.73e-05
Shikimate_5-dehydrogenase_I_gamma_(EC_1.1.1.25)_#_AroD_I_gamma	0.000165247	2.34e-05
Shikimate_5-dehydrogenase_I_gamma_(EC_1.1.1.25)_#_AroDI_gamma	1.10164e-05	0
Shikimate_5-dehydrogenase_I_gamma_(EC_1.1.1.25)_##_AroDI_gamma	3.30493e-05	0
Shikimate_kinase_I_(EC_2.7.1.71)	0.00311049	0.00122933
Shikimate_kinase_I_(EC_2.7.1.71)_/_3-dehydroquinate_dehydratase_II_(EC_4.2.1.10)_/_Shikimate_5-dehydrogenase_I_alpha_(EC_1.1.1.25)_#_AroE_I/AroC_II/AroD_I_alpha	1.32197e-05	0
Shikimate_kinase_I_(EC_2.7.1.71)_/_3-dehydroquinate_synthase_(EC_4.2.3.4)	1.10164e-05	0
Shikimate_kinase_I_(EC_2.7.1.71)_/_3-dehydroquinate_synthase_(EC_4.2.3.4)_#_AroE_I/AroB	0.00227019	0.00340527
Shikimate_kinase_I_(EC_2.7.1.71)_/_3-dehydroquinate_synthase_(EC_4.2.3.4)_#_AroEI/_AroB	0	1.17e-05
Shikimate_kinase_I_(EC_2.7.1.71)_/_Response_regulator_/LuxR-like_Protein	0	7.02e-05
Shikimate_kinase_I_(EC_2.7.1.71)_#_AroE_I	0.00426281	0.00347235
Shikimate_kinase_I_(EC_2.7.1.71)_##_AroE_I	0.000132197	7.02e-05
Shikimate/quinate_5-dehydrogenase_I_beta_(EC_1.1.1.282)_##_AroDI_beta	2.20329e-05	0
2-keto-4-pentenoate_hydratase_(EC_4.2.1.80)	0.000387543	0.000673945
2,3-dihydroxy-2,3-dihydro-phenylpropionate_dehydrogenase_(EC_1.3.1.-)	9.08856e-05	0.000561621
2,3-dihydroxyphenylpropionate_1,2-dioxygenase_(EC_1.13.11.-)	0.000963938	0.000678625
3-(3-hydroxy-phenyl)propionate_hydroxylase_(EC_1.14.13.-)	0.00394113	0.00297191
3-carboxyethylcatechol_2,3-dioxygenase_(EC_1.13.11.16)	0.000429641	0.00028081
3-phenylpropionate_dioxygenase_ferredoxin_subunit	0.000121181	0.000468017
3-phenylpropionate_dioxygenase,_alpha_subunit_(EC_1.14.12.19)	2.20329e-05	0.000180967
3-phenylpropionate_dioxygenase,_beta_subunit_(EC_1.14.12.19)	6.05904e-05	0.000124805
4-hydroxy-2-oxovalerate_aldolase_(EC_4.1.3.39)	0.000285481	0.000419321
4-hydroxy-2-oxovalerate_aldolase_(EC_4.1.3.39)_@_4-hydroxy-2-oxohexanoate_aldolase_(EC_4.1.3.n1)	6.60986e-06	0
4-hydroxybenzoate_transporter	0.000590245	0.00027691
Acetaldehyde_dehydrogenase_(EC_1.2.1.10)	5.50822e-05	4.68e-05
Acetaldehyde_dehydrogenase_(EC_1.2.1.10)_/_Alcohol_dehydrogenase_(EC_1.1.1.1)	0.000100641	0.000104544
Alcohol_dehydrogenase_(EC_1.1.1.1);_Acetaldehyde_dehydrogenase_(EC_1.2.1.10)	0.00122935	0.00120605
Gallate_permease	0	1.56e-05
Hca_operon_(3-phenylpropionic_acid_catabolism)_transcriptional_activator_HcaR	0.000206558	0
Mhp_operon_transcriptional_activator	4.9574e-05	2.34e-05
Probable_3-phenylpropionic_acid_transporter	0.000118427	0.000117004
2-amino-4-hydroxy-6-hydroxymethyldihydropteridine_pyrophosphokinase_(EC_2.7.6.3)_/_2-keto-3-deoxy-D-arabino-heptulosonate-7-phosphate_synthase_I_beta_(EC_2.5.1.54)	8.26233e-06	2.34e-05
2-keto-3-deoxy-D-arabino-heptulosonate-7-phosphate_synthase_I_alpha_(EC_2.5.1.54)	0.00915686	0.00556238
2-keto-3-deoxy-D-arabino-heptulosonate-7-phosphate_synthase_I_alpha_(EC_2.5.1.54)_#_AroA_I_alpha	0.00249743	0.00202963
2-keto-3-deoxy-D-arabino-heptulosonate-7-phosphate_synthase_I_alpha_(EC_2.5.1.54)_#_AroA_I_alpha_,_N-terminus_extension	0.000280919	0.00101014
2-keto-3-deoxy-D-arabino-heptulosonate-7-phosphate_synthase_I_alpha_(EC_2.5.1.54)_#_AroA_I_alpha,_N-terminus_extension	9.9148e-05	0
2-keto-3-deoxy-D-arabino-heptulosonate-7-phosphate_synthase_I_alpha_(EC_2.5.1.54)_#_AroAI_alpha	3.85575e-05	2.34e-05
2-keto-3-deoxy-D-arabino-heptulosonate-7-phosphate_synthase_I_alpha_(EC_2.5.1.54)_#_AroAI_alpha,_N-terminus_extension	1.65247e-05	0
2-keto-3-deoxy-D-arabino-heptulosonate-7-phosphate_synthase_I_alpha_(EC_2.5.1.54)_##_AroA_I_alpha	0.00222477	0.00146255
2-keto-3-deoxy-D-arabino-heptulosonate-7-phosphate_synthase_I_alpha_(EC_2.5.1.54)_##_AroA_I_alpha,_truncated	0.000165247	0
2-keto-3-deoxy-D-arabino-heptulosonate-7-phosphate_synthase_I_beta_(EC_2.5.1.54)	0.00706795	0.0147898
2-keto-3-deoxy-D-arabino-heptulosonate-7-phosphate_synthase_I_beta_(EC_2.5.1.54)_/_Chorismate_mutase_I_(EC_5.4.99.5)	0.00106309	0.000627143
2-keto-3-deoxy-D-arabino-heptulosonate-7-phosphate_synthase_I_beta_(EC_2.5.1.54)_/_Chorismate_mutase_I_(EC_5.4.99.5)_#_AroAI_beta/AroH	1.65247e-05	0
2-keto-3-deoxy-D-arabino-heptulosonate-7-phosphate_synthase_I_beta_(EC_2.5.1.54)_/_Chorismate_mutase_I_(EC_5.4.99.5)_##_AroA_I_beta/AroHI	1.57378e-05	6.91e-05
2-keto-3-deoxy-D-arabino-heptulosonate-7-phosphate_synthase_I_beta_(EC_2.5.1.54)_/_Chorismate_mutase_I_(EC_5.4.99.5)_##_AroAI_beta/AroHI	5.50822e-05	3.43e-05
2-keto-3-deoxy-D-arabino-heptulosonate-7-phosphate_synthase_I_beta_(EC_2.5.1.54)_/_Prephenate_dehydratase_(EC_4.2.1.51)_#_AroAI_beta/PheAIp/ACT_domain	4.9574e-05	4.85e-05
2-keto-3-deoxy-D-arabino-heptulosonate-7-phosphate_synthase_I_beta_(EC_2.5.1.54)_/_Prephenate_dehydratase_(EC_4.2.1.51)_##_AroAI_beta/PheAIp/ACT_domain	6.60986e-05	0.000144305
2-keto-3-deoxy-D-arabino-heptulosonate-7-phosphate_synthase_I_beta_(EC_2.5.1.54)_#_AroA_I_beta	0.00285216	0.00494096
2-keto-3-deoxy-D-arabino-heptulosonate-7-phosphate_synthase_I_beta_(EC_2.5.1.54)_#_AroA_I_beta,_truncated	1.10164e-05	0
2-keto-3-deoxy-D-arabino-heptulosonate-7-phosphate_synthase_I_beta_(EC_2.5.1.54)_#_AroAI_beta	0.00293321	0.00609525
2-keto-3-deoxy-D-arabino-heptulosonate-7-phosphate_synthase_I_beta_(EC_2.5.1.54)_#_Truncated	0	3.12e-05
2-keto-3-deoxy-D-arabino-heptulosonate-7-phosphate_synthase_I_beta_(EC_2.5.1.54)_##_AroA_I_beta	0.00534785	0.00767143
2-keto-3-deoxy-D-arabino-heptulosonate-7-phosphate_synthase_I_beta_(EC_2.5.1.54)_##_AroA_I_beta,_frameshift	1.10164e-05	0
2-keto-3-deoxy-D-arabino-heptulosonate-7-phosphate_synthase_I_beta_(EC_2.5.1.54)_##_AroAI_beta,_truncated	4.72133e-06	0.000105304
2-keto-3-deoxy-D-arabino-heptulosonate-7-phosphate_synthase_II_(EC_2.5.1.54)	0.0126288	0.00953975
2-keto-3-deoxy-D-arabino-heptulosonate-7-phosphate_synthase_II_(EC_2.5.1.54)_#_AroA_II	0.00544873	0.00355069
2-keto-3-deoxy-D-arabino-heptulosonate-7-phosphate_synthase_II_(EC_2.5.1.54)_##_AroA_II	0.00211945	0.00155382
2-keto-3-deoxy-D-arabino-heptulosonate-7-phosphate_synthase_II_PhzC_(EC_2.5.1.54)	8.26233e-05	0.000163806
2-Keto-3-deoxy-D-manno-octulosonate-8-phosphate_synthase_(EC_2.5.1.55)_#_KdsA	0	4.68e-05
3-dehydroquinate_dehydratase_I_(EC_4.2.1.10)	0.00113194	0.00122854
3-dehydroquinate_dehydratase_I_(EC_4.2.1.10)_/_Shikimate_5-dehydrogenase_I_alpha_(EC_1.1.1.25)	0.00025448	0.000397815
3-dehydroquinate_dehydratase_I_(EC_4.2.1.10)_/_Shikimate_5-dehydrogenase_I_alpha_(EC_1.1.1.25)_/_Acetyltransferase_##_AroCI/AroDI_alpha/GNAT_family	0.000198296	0.000421215
3-dehydroquinate_dehydratase_I_(EC_4.2.1.10)_/_Shikimate_5-dehydrogenase_I_alpha_(EC_1.1.1.25)_#_AroC_I/AroD_I_alpha	1.98296e-05	0
3-dehydroquinate_dehydratase_I_(EC_4.2.1.10)_/_Shikimate_5-dehydrogenase_I_alpha_(EC_1.1.1.25)_##_AroCI/_AroDI_alpha	0.000550822	0.000686425
3-dehydroquinate_dehydratase_I_(EC_4.2.1.10)_/_Shikimate_5-dehydrogenase_I_alpha_(EC_1.1.1.25)_##_AroCI/AroDI_alpha	0.000761236	0.00130406
3-dehydroquinate_dehydratase_I_(EC_4.2.1.10)_#_AroC_I	5.50822e-05	1.56e-05
3-dehydroquinate_dehydratase_I_(EC_4.2.1.10)_##_AroCI	0.000184525	0.00026131
3-dehydroquinate_dehydratase_I_(EC_4.2.1.10)_##_AroCI,_truncated	0.000176263	0
3-dehydroquinate_dehydratase_I_(EC_4.2.1.10)_##_AroCI/C-terminus_extension	0	0.000140405
3-dehydroquinate_dehydratase_II_(EC_4.2.1.10)	0.0115193	0.00953117
3-dehydroquinate_dehydratase_II_(EC_4.2.1.10)_#_AroC_II	0.002324	0.00376286
3-dehydroquinate_dehydratase_II_(EC_4.2.1.10)_#_AroC_II,_C-terminus_extension	1.10164e-05	0
3-dehydroquinate_dehydratase_II_(EC_4.2.1.10)_#_AroC_II,_incomplete_sequence	2.20329e-05	0
3-dehydroquinate_dehydratase_II_(EC_4.2.1.10)_##_AroCII	0.00050951	0.000241809
3-dehydroquinate_synthase_(EC_4.2.3.4)	0.00930058	0.00779309
3-dehydroquinate_synthase_(EC_4.2.3.4)_/_5-Enolpyruvylshikimate-3-phosphate_synthase_(EC_2.5.1.19)_beta_sub-homology_division_/_Shikimate_kinase_I_(EC_2.7.1.71)_/_3-dehydroquinate_dehydratase_I_(EC_4.2.1.10)_/_Shikimate_5-dehydrogenase_I_alpha_(EC_1.1.1.25)_##_aromA_(AROM_pentafunctional_enzyme):_AroB/AroFbeta/AroEI/AroCI/AroDI_alpha	0.000223476	0.00026521
3-dehydroquinate_synthase_(EC_4.2.3.4)_/_Exopolyphosphatase_(EC_3.6.1.11)	3.30493e-05	0
3-dehydroquinate_synthase_(EC_4.2.3.4)_#_AroB	0.00210966	0.00188634
3-dehydroquinate_synthase_(EC_4.2.3.4)_#_AroB,_frameshift	1.65247e-05	5.46e-05
3-dehydroquinate_synthase_(EC_4.2.3.4)_#_AroB,_has_N-terminus_extension	1.10164e-05	0
3,4-dihydroxy-2-butanone_4-phosphate_synthase_(EC_4.1.99.12)_/_Shikimate_5-dehydrogenase_I_alpha_(EC_1.1.1.25)_#_RibB/AroDI_alpha	0	6.69e-06
5-deoxy-5-aminodehydroquinic_acid_synthase	2.75411e-05	0
5-Enolpyruvylshikimate-3-phosphate_synthase_(EC_2.5.1.19)	0.000231345	9.36e-05
5-Enolpyruvylshikimate-3-phosphate_synthase_(EC_2.5.1.19)_alpha_sub-homology_division_##_AroF_alpha	0.0119941	0.0122503
5-Enolpyruvylshikimate-3-phosphate_synthase_(EC_2.5.1.19)_beta_sub-homology_division_/_Cytidylate_kinase_(EC_2.7.4.25)_##_AroF_beta/Cmk	0.00272657	0.000608422
5-Enolpyruvylshikimate-3-phosphate_synthase_(EC_2.5.1.19)_beta_sub-homology_division_##_AroF_beta	0.00923508	0.0075538
5-Enolpyruvylshikimate-3-phosphate_synthase_(EC_2.5.1.19)_beta_sub-homology_division_##_AroF_beta,_frameshift	8.26233e-05	4.68e-05
5-Enolpyruvylshikimate-3-phosphate_synthase_(EC_2.5.1.19)_beta_sub-homology_division_##_AroF_beta,_truncated	0.000358034	0.000241809
Aminoquinoate_dehydrogenase	1.65247e-05	0
Chorismate_mutase_I_(EC_5.4.99.5)_/_2-keto-3-deoxy-D-arabino-heptulosonate-7-phosphate_synthase_I_beta_(EC_2.5.1.54)	3.58034e-05	6.8e-05
Chorismate_mutase_I_(EC_5.4.99.5)_/_2-keto-3-deoxy-D-arabino-heptulosonate-7-phosphate_synthase_I_beta_(EC_2.5.1.54)_#_AroH/AroAI_beta	1.10164e-05	0
Chorismate_mutase_I_(EC_5.4.99.5)_/_2-keto-3-deoxy-D-arabino-heptulosonate-7-phosphate_synthase_I_beta_(EC_2.5.1.54)_##_AroH/AroAI_beta	1.92788e-05	5.46e-05
Chorismate_synthase_(EC_4.2.3.5)	0.0248005	0.0240865
Chorismate_synthase_(EC_4.2.3.5)_#_AroG	0.000916332	0.000865832
Chorismate_synthase_(EC_4.2.3.5)_#_AroG,_frameshift	0	2.34e-05
Chorismate_synthase_(EC_4.2.3.5)_#_AroG,_N-terminus_extension	1.10164e-05	1.56e-05
Chorismate_synthase_(EC_4.2.3.5)_##_AroG	0.0103928	0.011256
Cyclohexadienyl_dehydrogenase_(EC_1.3.1.12)(EC_1.3.1.43)_/_5-Enolpyruvylshikimate-3-phosphate_synthase_(EC_2.5.1.19)_alpha_sub-homology_division_##_TyrAc,_NAD-specific/AroF_alpha	0.00050951	0.000358813
Cyclohexadienyl_dehydrogenase_(EC_1.3.1.12)(EC_1.3.1.43)_/_5-Enolpyruvylshikimate-3-phosphate_synthase_(EC_2.5.1.19)_alpha_sub-homology_division_##_TyrAc,_NAD-specific/AroF_alpha,_truncated	3.30493e-05	0
Cyclohexadienyl_dehydrogenase_(EC_1.3.1.12)(EC_1.3.1.43)_/_5-Enolpyruvylshikimate-3-phosphate_synthase_(EC_2.5.1.19)_alpha_sub-homology_division_##_TyrAc,_NADP-specific/AroF_alpha	2.20329e-05	0
Cyclohexadienyl_dehydrogenase_(EC_1.3.1.12)(EC_1.3.1.43)_/_5-Enolpyruvylshikimate-3-phosphate_synthase_(EC_2.5.1.19)_alpha_sub-homology_division_##TyrAc/AroF_alpha	0.000363543	0.000670825
Cyclohexadienyl_dehydrogenase_(EC_1.3.1.12)(EC_1.3.1.43)_/_5-Enolpyruvylshikimate-3-phosphate_synthase_(EC_2.5.1.19)_beta_sub-homology_division_##_TyrAc/AroF_beta,_NAD(P)-specific	9.9148e-05	0
Dehydroquinate_dehydratase/_shikimate_dehydrogenase_[source:UniProtKB/TrEMBL;Acc:B9MZN1_POPTR]	0	2.34e-05
hypothetical_protein	0.000622429	0.000413415
Predicted_protein	0	4.68e-05
Putative_uncharacterized_protein_Sb01g028770_[source:UniProtKB/TrEMBL;Acc:C5WRG8_SORBI]	0	4.68e-05
Quinate/shikimate_5-dehydrogenase_I_delta_(EC_1.1.1.25)	0.00487477	0.00343993
Quinate/shikimate_5-dehydrogenase_I_delta_(EC_1.1.1.25)_#_AroDI_delta	0.000721577	0.000288611
Quinate/shikimate_5-dehydrogenase_I_delta_(EC_1.1.1.25)_##_AroDI_delta	7.16069e-05	8.58e-05
Repressor_Protein_of_Quinate_Catabolism_#_qa-1s_(qutR)_homologus_with_AroE/AroC/AroD_of_the_Arom_pentafunctional_protein	3.30493e-05	0
Repressor_Protein_of_Quinate_Catabolism_##_qa-1s_(qutR)_homologus_with_AroE/AroC/AroD_of_the_Arom_pentafunctional_protein	6.60986e-05	0.000468017
Shikimate_5-dehydrogenase_I_alpha_(EC_1.1.1.25)	0.00921502	0.00791495
Shikimate_5-dehydrogenase_I_alpha_(EC_1.1.1.25)_/_Carbohydrate_transporter_protein_I_/_Carbohydrate_transporter_protein_II_##_AroDI_alpha/CTP-I/CTP-II	0.000523281	0.000343213
Shikimate_5-dehydrogenase_I_alpha_(EC_1.1.1.25)_/_Shikimate_kinase_I_(EC_2.7.1.71)_##_AroDI_alpha/AroEI	0	4.68e-05
Shikimate_5-dehydrogenase_I_alpha_(EC_1.1.1.25)_#_AroD_I_alpha	5.78363e-05	0.000140405
Shikimate_5-dehydrogenase_I_alpha_(EC_1.1.1.25)_#_AroDI_alpha	0.00131245	0.000920434
Shikimate_5-dehydrogenase_I_alpha_(EC_1.1.1.25)_##_AroDI_alpha	0.00225211	0.00353631
Shikimate_5-dehydrogenase_I_alpha_(EC_1.1.1.25)_##_AroDI_alpha,_truncated	1.10164e-05	1.17e-05
Shikimate_5-dehydrogenase_I_gamma_(EC_1.1.1.25)	0.000837249	0.000187207
Shikimate_5-dehydrogenase_I_gamma_(EC_1.1.1.25)_#_AroD_I_gamma	0.000165247	2.34e-05
Shikimate_5-dehydrogenase_I_gamma_(EC_1.1.1.25)_#_AroDI_gamma	1.10164e-05	0
Shikimate_DH-like_protein_associated_with_RibB_/_Shikimate_5-dehydrogenase_I_alpha_(EC_1.1.1.25)	0.000165247	4.68e-05
Shikimate_kinase_I_(EC_2.7.1.71)	0.00202978	0.00172542
Shikimate_kinase_I_(EC_2.7.1.71)_/_3-dehydroquinate_dehydratase_II_(EC_4.2.1.10)_/_Shikimate_5-dehydrogenase_I_alpha_(EC_1.1.1.25)	1.32197e-05	0
Shikimate_kinase_I_(EC_2.7.1.71)_/_3-dehydroquinate_synthase_(EC_4.2.3.4)	0.000348119	4.68e-05
Shikimate_kinase_I_(EC_2.7.1.71)_/_3-dehydroquinate_synthase_(EC_4.2.3.4)_#_AroB	3.30493e-05	7.02e-05
Shikimate_kinase_I_(EC_2.7.1.71)_/_3-dehydroquinate_synthase_(EC_4.2.3.4)_#_AroE_I/AroB	0.00229497	0.00394037
Shikimate_kinase_I_(EC_2.7.1.71)_/_3-dehydroquinate_synthase_(EC_4.2.3.4)_#_AroEI/_AroB	0	1.17e-05
Shikimate_kinase_I_(EC_2.7.1.71)_/_Response_regulator_#_AroE_I_/LuxR-like_Protein	0	2.34e-05
Shikimate_kinase_I_(EC_2.7.1.71)_#_AroE_I	0.000463792	0.000346333
Shikimate_kinase_II_(EC_2.7.1.71)	0	4.68e-05
Shikimate/quinate_5-dehydrogenase_I_beta_(EC_1.1.1.282)	0.000143214	2.34e-05
Shikimate/quinate_5-dehydrogenase_I_beta_(EC_1.1.1.282)_##_AroDI_beta	1.10164e-05	2.34e-05
Transcriptional_repressor_protein_TyrR	0.000198296	0.000187207
Transcriptional_repressor_protein_TyrR_#_for_TyrA,_AroG,_AroF,_and_aromatic_amino_acid_transport	3.30493e-05	0
Transcriptional_repressor_protein_TyrR_#_regulates_the_aroA_I_(aroF)-tyrA,_aroA_I_(aroL_and_aroG)_and_aroP_operons.	6.05904e-05	4.68e-05
Indolepyruvate_oxidoreductase_subunit_IorA_(EC_1.2.7.8)	0.00572524	0.00148985
Indolepyruvate_oxidoreductase_subunit_IorB_(EC_1.2.7.8)	0.00046269	0.000234009
2-amino-3,7-dideoxy-D-threo-hept-6-ulosonate_synthase_(EC_2.2.1.10)	3.30493e-05	0
2-amino-3,7-dideoxy-D-threo-hept-6-ulosonate_synthase_(EC_2.2.1.10)_#_AroA'	0.000115673	7.02e-05
2-keto-3-deoxy-D-arabino-heptulosonate-7-phosphate_synthase_I_beta_(EC_2.5.1.54)_#_AroA_I_beta	2.4787e-05	8.19e-05
2-keto-3-deoxy-D-arabino-heptulosonate-7-phosphate_synthase_I_beta_(EC_2.5.1.54)_#_AroAI_beta	1.65247e-05	2.34e-05
3-dehydroquinate_synthase_(EC_4.2.3.4)	2.20329e-05	0
3-dehydroquinate_synthase_(EC_4.2.3.4)_#_AroB	0	1.17e-05
3,7-dideoxy-D-threo-hepto-2,_6-diulosonate_synthase_(EC_1.4.1.24)_#_AroB'	0	4.68e-05
5-Enolpyruvylshikimate-3-phosphate_synthase_(EC_2.5.1.19)_beta_sub-homology_division_##_AroF_beta	0.000110164	0.000187207
Chorismate_synthase_(EC_4.2.3.5)_##_AroG	4.9574e-05	7.02e-05
Shikimate_5-dehydrogenase_I_alpha_(EC_1.1.1.25)_#_AroD_I_alpha	2.20329e-05	2.34e-05
Shikimate_5-dehydrogenase_I_alpha_(EC_1.1.1.25)_#_AroDI_alpha	8.26233e-06	3.9e-05
Shikimate_5-dehydrogenase_I_alpha_(EC_1.1.1.25)_##_AroDI_alpha	2.34099e-05	5.07e-05
Shikimate_5-dehydrogenase_I_alpha_(EC_1.1.1.25)_##_AroDI_alpha,_truncated	0	1.17e-05
UbiD_family_decarboxylase,_MJ1133_type	9.9148e-05	0.000561621
2-keto-3-deoxy-D-arabino-heptulosonate-7-phosphate_synthase_I_beta_(EC_2.5.1.54)_/_Prephenate_dehydratase_(EC_4.2.1.51)_##_AroAI_beta/PheAIp/ACT_domain	7.16069e-05	6.41e-05
Arogenate_dehydrogenase_(EC_1.3.1.43)	0.00573956	0.00580731
Arogenate_dehydrogenase_(EC_1.3.1.43)_#_NAD-specific,_ACT_domain	3.30493e-05	2.34e-05
Arogenate_dehydrogenase_(EC_1.3.1.43)_#_TyrAa,_NAD-specific	6.60986e-05	0.000187207
Arogenate_dehydrogenase_(EC_1.3.1.43)_#_TyrAa,_NAD(P)-specific	0.000173509	0.000210608
Arogenate_dehydrogenase_(EC_1.3.1.43)_#_TyrAa,_NADP-specific	6.60986e-05	4.68e-05
Arogenate_dehydrogenase_(EC_1.3.1.43)_#_TyrAa/ACT_domain,_NAD-specific	0.000454428	0.000479718
Aromatic_amino_acid_aminotransferase_gamma_(EC_2.6.1.57)_@_N-acetyl-L,L-diaminopimelate_aminotransferase_(EC_2.6.1.-)	3.30493e-05	3.12e-05
Aspartate_aminotransferase_(EC_2.6.1.1)_@_Biosynthetic_Aromatic_amino_acid_aminotransferase_alpha_(EC_2.6.1.57)	3.30493e-06	7.8e-06
Biosynthetic_Aromatic_amino_acid_aminotransferase_alpha_(EC_2.6.1.57)	0.000110164	0.000165366
Biosynthetic_Aromatic_amino_acid_aminotransferase_alpha_(EC_2.6.1.57)_@_Aromatic_amino_acid_aminotransferase_(EC_2.6.1.57)	1.65247e-05	2.34e-05
Biosynthetic_Aromatic_amino_acid_aminotransferase_alpha_(EC_2.6.1.57)_@_Aromatic-amino-acid_aminotransferase_(EC_2.6.1.57)	0.000209627	4.68e-05
Biosynthetic_Aromatic_amino_acid_aminotransferase_alpha_(EC_2.6.1.57)_@_Aromatic-amino-acid_aminotransferase_(EC_2.6.1.57)_@_Aspartate_aminotransferase_(EC_2.6.1.1)	0.000259752	4.68e-05
Biosynthetic_Aromatic_amino_acid_aminotransferase_alpha_(EC_2.6.1.57)_@_Aspartate_aminotransferase_(EC_2.6.1.1)	0.00226091	0.00164757
Biosynthetic_Aromatic_amino_acid_aminotransferase_alpha_(EC_2.6.1.57)_@_Aspartate_aminotransferase_(EC_2.6.1.1)_@_Glutamine-dependent_2-keto-4-methylthiobutyrate_transaminase	1.10164e-05	0
Biosynthetic_Aromatic_amino_acid_aminotransferase_beta_(EC_2.6.1.57)	0.00780912	0.00620825
Biosynthetic_Aromatic_amino_acid_aminotransferase_beta_(EC_2.6.1.57)_@_Histidinol-phosphate_aminotransferase_(EC_2.6.1.9)	0.000633996	0.000386114
Chorismate_mutase_I_(EC_5.4.99.5)	0.0024126	0.00100624
Chorismate_mutase_I_(EC_5.4.99.5)_/_2-keto-3-deoxy-D-arabino-heptulosonate-7-phosphate_synthase_I_beta_(EC_2.5.1.54)	1.10164e-05	6.69e-06
Chorismate_mutase_I_(EC_5.4.99.5)_/_2-keto-3-deoxy-D-arabino-heptulosonate-7-phosphate_synthase_I_beta_(EC_2.5.1.54)_##_AroH/AroAI_beta	0	3.12e-05
Chorismate_mutase_I_(EC_5.4.99.5)_/_Biosynthetic_Aromatic_amino_acid_aminotransferase_alpha_(EC_2.6.1.57)	0	1.17e-05
Chorismate_mutase_I_(EC_5.4.99.5)_/_Prephenate_dehydratase_(EC_4.2.1.51)	0.00560737	0.00499998
Chorismate_mutase_I_(EC_5.4.99.5)_/_Prephenate_dehydratase_(EC_4.2.1.51)_#_ACT_domain	0.000371805	0.00027301
Chorismate_mutase_I_(EC_5.4.99.5)_/_Prephenate_dehydratase_(EC_4.2.1.51)_#_AroHI/PheAIp/ACT_domain	0.000272657	5.46e-05
Chorismate_mutase_I_(EC_5.4.99.5)_#_AroHI	0	4.68e-05
Chorismate_mutase_I_(EC_5.4.99.5)_#_AroHI,_C-terminus_extension	0.000126689	0
Chorismate_mutase_I_(EC_5.4.99.5)_#_C-terminus_extension	1.65247e-05	0
Chorismate_mutase_II_(EC_5.4.99.5)	0.00165247	0.00372854
Chorismate_mutase_II_(EC_5.4.99.5)_#_AroHII	0.0012724	0.00362323
Cyclohexadienyl_dehydratase_(EC_4.2.1.51)(EC_4.2.1.91)	0.00150374	0.00117004
Cyclohexadienyl_dehydratase_(EC_4.2.1.51)(EC_4.2.1.91)_#_Periplasmic_precursor	0.000165247	9.36e-05
Cyclohexadienyl_dehydratase_(EC_4.2.1.51)(EC_4.2.1.91)_#_Secreted_precursor	0	4.68e-05
Cyclohexadienyl_dehydrogenase_(EC_1.3.1.12)(EC_1.3.1.43)	0.00226939	0.000865832
Cyclohexadienyl_dehydrogenase_(EC_1.3.1.12)(EC_1.3.1.43)_/_5-Enolpyruvylshikimate-3-phosphate_synthase_(EC_2.5.1.19)_alpha_sub-homology_division_##_TyrAc,_NAD-specific/AroF_alpha	0.000889577	0.00055772
Cyclohexadienyl_dehydrogenase_(EC_1.3.1.12)(EC_1.3.1.43)_/_5-Enolpyruvylshikimate-3-phosphate_synthase_(EC_2.5.1.19)_alpha_sub-homology_division_##_TyrAc,_NAD-specific/AroF_alpha,_truncated	6.60986e-05	0
Cyclohexadienyl_dehydrogenase_(EC_1.3.1.12)(EC_1.3.1.43)_/_5-Enolpyruvylshikimate-3-phosphate_synthase_(EC_2.5.1.19)_alpha_sub-homology_division_##_TyrAc,_NADP-specific/AroF_alpha	2.20329e-05	0
Cyclohexadienyl_dehydrogenase_(EC_1.3.1.12)(EC_1.3.1.43)_/_5-Enolpyruvylshikimate-3-phosphate_synthase_(EC_2.5.1.19)_alpha_sub-homology_division_##TyrAc/AroF_alpha	3.30493e-05	0
Cyclohexadienyl_dehydrogenase_(EC_1.3.1.12)(EC_1.3.1.43)_/_5-Enolpyruvylshikimate-3-phosphate_synthase_(EC_2.5.1.19)_beta_sub-homology_division_##_TyrAc/AroF_beta,_NAD(P)-specific	9.9148e-05	0
Cyclohexadienyl_dehydrogenase_(EC_1.3.1.12)(EC_1.3.1.43)_#_NADP-specific	3.30493e-05	2.34e-05
Cyclohexadienyl_dehydrogenase_(EC_1.3.1.12)(EC_1.3.1.43)_#_TyrAc,_NAD(P)-specific	6.05904e-05	0
Cyclohexadienyl_dehydrogenase_(EC_1.3.1.12)(EC_1.3.1.43)_#_TyrAc,_NADP-specific	6.60986e-05	0
Histidinol-phosphate_aminotransferase_(EC_2.6.1.9)_@_Biosynthetic_Aromatic_amino_acid_aminotransferase_beta_(EC_2.6.1.57)	0.000156066	0.00026521
Isochorismate_pyruvate-lyase_(EC_4.2.99.21)	3.30493e-05	4.68e-05
Periplasmic_aromatic_amino_acid_aminotransferase_beta_precursor_(EC_2.6.1.57)	0.000776659	0.000842431
Periplasmic_chorismate_mutase_I_precursor_(EC_5.4.99.5)	0.000727085	0.000421215
Prephenate_and/or_arogenate_dehydrogenase_(unknown_specificity)_(EC_1.3.1.12)(EC_1.3.1.43)	0.00161391	0.000655224
Prephenate_and/or_arogenate_dehydrogenase_(unknown_specificity)_(EC_1.3.1.12)(EC_1.3.1.43)_/_Chorismate_mutase_I_(EC_5.4.99.5)	6.60986e-05	0
Prephenate_and/or_arogenate_dehydrogenase_(unknown_specificity)_(EC_1.3.1.12)(EC_1.3.1.43)_/_Chorismate_mutase_I_(EC_5.4.99.5)_#_TyrAx/AroHI,_NAD-specific	3.30493e-05	0
Prephenate_and/or_arogenate_dehydrogenase_(unknown_specificity)_(EC_1.3.1.12)(EC_1.3.1.43)_/_Ferredoxin-fold_anticodon_binding_domain	0	2.34e-05
Prephenate_and/or_arogenate_dehydrogenase_(unknown_specificity)_(EC_1.3.1.12)(EC_1.3.1.43)_#_NAD-specific	3.30493e-05	0
Prephenate_and/or_arogenate_dehydrogenase_(unknown_specificity)_(EC_1.3.1.12)(EC_1.3.1.43)_#_TyrAx,_NAD-specific	0.000490232	0.000889233
Prephenate_and/or_arogenate_dehydrogenase_(unknown_specificity)_(EC_1.3.1.12)(EC_1.3.1.43)_#_TyrAx,_NAD-specific,_ACT_domain	0	2.34e-05
Prephenate_and/or_arogenate_dehydrogenase_(unknown_specificity)_(EC_1.3.1.12)(EC_1.3.1.43)_#_TyrAx,_NADP-specific	0.000297444	0.000507019
Prephenate_and/or_arogenate_dehydrogenase_(unknown_specificity)_(EC_1.3.1.12)(EC_1.3.1.43)_#_TyrAx/ACT_domain,_NAD-specific	3.30493e-05	0.000163806
Prephenate_and/or_arogenate_dehydrogenase_(unknown_specificity)_(EC_1.3.1.12)(EC_1.3.1.43)_#_TyrAx/C-terminus_extension,_NADP_or_NAD(P)-specific	0	4.68e-05
Prephenate_dehydratase_(EC_4.2.1.51)	0.0116802	0.0105093
Prephenate_dehydratase_(EC_4.2.1.51)_@_Arogenate_dehydratase_(EC_4.2.1.91)	6.60986e-05	4.68e-05
Prephenate_dehydratase_(EC_4.2.1.51)_@_Arogenate_dehydratase_(EC_4.2.1.91)_#_Periplasmic_precursor	0.000280919	0.000140405
Prephenate_dehydratase_(EC_4.2.1.51)_#_ACT_domain	0.000170755	0.000165366
Prephenate_dehydratase_(EC_4.2.1.51)_#_PheAIp/ACT_domain	0.0028808	0.00186427
Prephenate_dehydratase_(EC_4.2.1.51)_#_PheAIp/ACT_domain,_N-terminus_extension	0.000115673	0.000327612
Prephenate_dehydrogenase_(EC_1.3.1.12)	0.000330493	0.000343213
Prephenate_dehydrogenase_(EC_1.3.1.12)_#_TyrAp/ACT_domain,_NAD-specific	0.00317273	0.00437596
Similar_to_histidinol-phosphate_aminotransferase	3.4151e-05	7.8e-05
Transcriptional_repressor_protein_TyrR	0.000198296	0.000187207
Transcriptional_repressor_protein_TyrR_#_for_TyrA,_AroG,_AroF,_and_aromatic_amino_acid_transport	3.30493e-05	0
Transcriptional_repressor_protein_TyrR_#_regulates_the_aroA_I_(aroF)-tyrA,_aroA_I_(aroL_and_aroG)_and_aroP_operons.	6.05904e-05	4.68e-05
DUF742_protein,_component_of_G-protein-coupled_receptor_(GPCR)_system	0.000198296	0.000735827
DUF742_protein,_component_of_G-protein-coupled_receptor_(GPCR)_system_#_CvnC12	0	2.34e-05
DUF742_protein,_component_of_G-protein-coupled_receptor_(GPCR)_system_#_CvnC2	3.30493e-05	6.24e-05
Flavin-dependent_monooxygenase_in_a_prenylated_indole_derivative_biosynthesis_cluster	3.30493e-05	4.68e-05
Indole_prenyltransferase_(EC_2.5.1.-)_/_Tryptophanase_(EC_4.1.99.1)_in_a_prenylated_indole_derivative_biosynthesis_cluster_#_L-tryptophan:6-dimethylallyltransferase	1.65247e-05	0
Indole_prenyltransferase_(EC_2.5.1.-)_#_L-tryptophan:6-dimethylallyltransferase	1.65247e-05	0.000187207
P450_cytochrome,_component_of_G-protein-coupled_receptor_(GPCR)_system	0.000143214	0.000296411
P450_cytochrome,_component_of_G-protein-coupled_receptor_(GPCR)_system_#_CvnE12	1.65247e-05	0
P450_cytochrome,_component_of_G-protein-coupled_receptor_(GPCR)_system,_second_copy	0	0.000109204
Putative_sensor_and_ATPase,_component_of_G-protein-coupled_receptor_(GPCR)_system	0.000550822	0.00188506
Putative_sensor_and_ATPase,_component_of_G-protein-coupled_receptor_(GPCR)_system_#_CvnA10	0	2.34e-05
Putative_sensor_and_ATPase,_component_of_G-protein-coupled_receptor_(GPCR)_system_#_CvnA11	0	4.68e-05
Putative_sensor_and_ATPase,_component_of_G-protein-coupled_receptor_(GPCR)_system_#_CvnA2	1.98296e-05	0.000109204
Putative_sensor_and_ATPase,_component_of_G-protein-coupled_receptor_(GPCR)_system_#_CvnA4	4.72133e-06	9.36e-06
Putative_sensor_and_ATPase,_component_of_G-protein-coupled_receptor_(GPCR)_system_#_CvnA6	0	1.56e-05
Putative_sensor_and_ATPase,_component_of_G-protein-coupled_receptor_(GPCR)_system_#_CvnA9	3.30493e-05	3.28e-05
Roadblock/LC7_protein,_putative_GTPase-activating_(GAP)_component_of_G-protein-coupled_receptor_(GPCR)_system	0.000425235	0.000983616
Roadblock/LC7_protein,_putative_GTPase-activating_(GAP)_component_of_G-protein-coupled_receptor_(GPCR)_system_#_CvnB10	0	3.9e-05
Roadblock/LC7_protein,_putative_GTPase-activating_(GAP)_component_of_G-protein-coupled_receptor_(GPCR)_system_#_CvnB5	6.60986e-06	0
Roadblock/LC7_protein,_putative_GTPase-activating_(GAP)_component_of_G-protein-coupled_receptor_(GPCR)_system_#_CvnB6	3.30493e-05	0
Small_Ras-like_GTPase,_component_of_G-protein-coupled_receptor_(GPCR)_system	0.000545314	0.00178042
Small_Ras-like_GTPase,_component_of_G-protein-coupled_receptor_(GPCR)_system_#_CvnD3	0	4.68e-05
Small_Ras-like_GTPase,_component_of_G-protein-coupled_receptor_(GPCR)_system_#_CvnD6	3.30493e-05	0
Tryptophanase_(EC_4.1.99.1)_in_a_prenylated_indole_derivative_biosynthesis_cluster	4.40658e-05	0.000132605
2-amino-3-carboxymuconate-6-semialdehyde_decarboxylase_(EC_4.1.1.45)	0.000660986	0.000702026
2-aminomuconate_deaminase_(EC_3.5.99.5)_@_RidA/YER057c/UK114_superfamily_protein	0.000330493	0.000561621
2-aminomuconate_semialdehyde_dehydrogenase_(EC_1.2.1.32)	0	9.36e-05
2-keto-4-pentenoate_hydratase_(EC_4.2.1.80)	4.72133e-06	2.34e-05
3-hydroxyanthranilate_3,4-dioxygenase_(EC_1.13.11.6)	1.65247e-05	2.34e-05
4-hydroxy-2-oxovalerate_aldolase_(EC_4.1.3.39)	0	3.9e-05
Kynureninase_(EC_3.7.1.3)	9.36397e-05	6.24e-05
Kynurenine_3-monooxygenase_(EC_1.14.13.9)	6.60986e-05	2.34e-05
Kynurenine_formamidase,_bacterial_(EC_3.5.1.9)	2.20329e-05	3.51e-05
Anthranilate_synthase,_aminase_component_(EC_4.1.3.27)	0.000132197	4.68e-05
Tryptophan_synthase_beta_chain_(EC_4.2.1.20)	1.65247e-06	4.68e-05
[Source:UniProtKB/TrEMBL;Acc:B4FP54]	3.30493e-05	0
2-amino-4-hydroxy-6-hydroxymethyldihydropteridine_pyrophosphokinase_(EC_2.7.6.3)_/_Para-aminobenzoate_synthase,_aminase_component_(EC_2.6.1.85)	0	4.68e-05
4-amino-4-deoxychorismate_synthase,_amidotransferase_component,_aminase_component_(EC_2.6.1.-)_#_PapAb/PapAa	6.60986e-05	4.68e-05
Aminodeoxychorismate_lyase_(EC_4.1.3.38)	0.00404733	0.00375974
Aminodeoxychorismate_lyase_(EC_4.1.3.38)_/_Branched-chain_amino_acid_aminotransferase	0.000143214	9.75e-05
Aminodeoxychorismate_lyase_(EC_4.1.3.38)_#_PabAc	0.00124761	0.00227924
Anthranilate_phosphoribosyltransferase_(EC_2.4.2.18)	0.0388528	0.0399453
Anthranilate_phosphoribosyltransferase_(EC_2.4.2.18)_#_TrpB	0.000198296	0.000210608
Anthranilate_synthase,_amidotransferase_component_(EC_4.1.3.27)	0.00754185	0.00696231
Anthranilate_synthase,_amidotransferase_component_(EC_4.1.3.27)_@_Para-aminobenzoate_synthase,_amidotransferase_component_(EC_2.6.1.85)	0.0075694	0.00729393
Anthranilate_synthase,_amidotransferase_component_(EC_4.1.3.27)_@_Para-aminobenzoate_synthase,_amidotransferase_component_(EC_2.6.1.85)_#_TrpAb@PabAb	0.00355225	0.00573711
Anthranilate_synthase,_amidotransferase_component_(EC_4.1.3.27)_/_Anthranilate_phosphoribosyltransferase_(EC_2.4.2.18)	0.000171856	0.000444616
Anthranilate_synthase,_amidotransferase_component_(EC_4.1.3.27)_/_Anthranilate_phosphoribosyltransferase_(EC_2.4.2.18)_#_TrpAb/TrpB	0.000429641	0.000234009
Anthranilate_synthase,_amidotransferase_component_(EC_4.1.3.27)_/_Indole-3-glycerol_phosphate_synthase_(EC_4.1.1.48)_/_Phosphoribosylanthranilate_isomerase_(EC_5.3.1.24)	6.60986e-05	0.000234009
Anthranilate_synthase,_amidotransferase_component_(EC_4.1.3.27)_/_Indole-3-glycerol_phosphate_synthase_(EC_4.1.1.48)_#_TrpAb/TrpD	0	7.02e-05
Anthranilate_synthase,_amidotransferase_component_(EC_4.1.3.27)_#_TrpAb	0.00163043	0.00258189
Anthranilate_synthase,_aminase_component_(EC_4.1.3.27)	0.0465665	0.0484866
Anthranilate_synthase,_aminase_component_(EC_4.1.3.27)_@_Para-aminobenzoate_synthase,_aminase_component_(EC_2.6.1.85)	6.60986e-05	0
Anthranilate_synthase,_aminase_component_(EC_4.1.3.27)_/_Anthranilate_synthase,_amidotransferase_component_(EC_4.1.3.27)	0.00700016	0.00897813
Anthranilate_synthase,_aminase_component_(EC_4.1.3.27)_/_Anthranilate_synthase,_amidotransferase_component_(EC_4.1.3.27)_@_Para-aminobenzoate_synthase,_amidotransferase_component_(EC_2.6.1.85)	0.000427477	0.000198907
Anthranilate_synthase,_aminase_component_(EC_4.1.3.27)_/_Anthranilate_synthase,_amidotransferase_component_(EC_4.1.3.27)_#_PnzE_homology_type	0.00177915	0.000943835
Anthranilate_synthase,_aminase_component_(EC_4.1.3.27)_/_Anthranilate_synthase,_amidotransferase_component_(EC_4.1.3.27)_#_TrpAa/TrpAb	0.00140422	0.00113494
Anthranilate_synthase,_aminase_component_(EC_4.1.3.27)_#_TrpAa	0.00791256	0.0109048
Branched-chain_amino_acid_aminotransferase_(EC_2.6.1.42)	8.8525e-06	3.34e-05
COG2071:_predicted_glutamine_amidotransferases_in_hypothetical_Actinobacterial_gene_cluster	9.9148e-05	0.000234009
D-alanine_aminotransferase_(EC_2.6.1.21)_@_Aminodeoxychorismate_lyase_(EC_4.1.3.38)_#_PabAc	0	1.56e-05
Full-length_cDNA_clone_ZM_BFc0027H09_[Source:UniGene;Acc:Zm.21190]	0	4.68e-05
glutamine_amidotransferase_(GATase1)	0.000760134	0
Glutamine_amidotransferase,_class_I	0.000553576	0.000351013
hypothetical_protein	0.000347018	2.34e-05
Indole-3-glycerol_phosphate_synthase_(EC_4.1.1.48)	0.0363983	0.0398673
Indole-3-glycerol_phosphate_synthase_(EC_4.1.1.48)_/_Phosphoribosylanthranilate_isomerase_(EC_5.3.1.24)	0.000242362	0.00104524
Indole-3-glycerol_phosphate_synthase_(EC_4.1.1.48)_/_Tryptophan_synthase_beta_chain_(EC_4.2.1.20)	0.000190034	0.000163806
Indole-3-glycerol_phosphate_synthase_(EC_4.1.1.48)_/_Tryptophan_synthase_beta_chain_(EC_4.2.1.20)_#_TrpD/TrpEb	0	4.68e-05
Indole-3-glycerol_phosphate_synthase_(EC_4.1.1.48)_#_TrpD	0.000429641	9.36e-05
N-acetyltransferase_/_Phosphoribosylformimino-5-aminoimidazole_carboxamide_ribotide_isomerase_(EC_5.3.1.16)	1.65247e-05	4.68e-05
Para-aminobenzoate_synthase,_amidotransferase_component_(EC_2.6.1.85)	0.00226939	0.00195787
Para-aminobenzoate_synthase,_amidotransferase_component_(EC_2.6.1.85)_@_Anthranilate_synthase,_amidotransferase_component_(EC_4.1.3.27)	3.58034e-05	0.000117004
Para-aminobenzoate_synthase,_amidotransferase_component_(EC_2.6.1.85)_@_Anthranilate_synthase,_amidotransferase_component_(EC_4.1.3.27)_/_Para-aminobenzoate_synthase,_aminase_component_(EC_2.6.1.85)_@_Anthranilate_synthase,_aminase_component_(EC_4.1.3.27)_#_PabAbTrpAb/PabAaTrpAa	4.9574e-05	0
Para-aminobenzoate_synthase,_amidotransferase_component_(EC_2.6.1.85)_@_Anthranilate_synthase,_amidotransferase_component_(EC_4.1.3.27)_#_PabAb@TrpAb	0.00014046	4.68e-05
Para-aminobenzoate_synthase,_amidotransferase_component_(EC_2.6.1.85)_/_Para-aminobenzoate_synthase,_aminase_component_(EC_2.6.1.85)	0.00353171	0.00302651
Para-aminobenzoate_synthase,_amidotransferase_component_(EC_2.6.1.85)_/_Para-aminobenzoate_synthase,_aminase_component_(EC_2.6.1.85)_#_PabAb/PabAa	0.000305706	0.000702026
Para-aminobenzoate_synthase,_amidotransferase_component_(EC_2.6.1.85)_#_(PabAb)	0	4.68e-05
Para-aminobenzoate_synthase,_amidotransferase_component_(EC_2.6.1.85)_#_PabAb	0.000198296	0.000173166
Para-aminobenzoate_synthase,_aminase_component_(EC_2.6.1.85)	0.010882	0.0087878
Para-aminobenzoate_synthase,_aminase_component_(EC_2.6.1.85)_/_Aminodeoxychorismate_lyase_(EC_4.1.3.38)	0.00184636	0.000943835
Para-aminobenzoate_synthase,_aminase_component_(EC_2.6.1.85)_/_Aminodeoxychorismate_lyase_(EC_4.1.3.38)_#_PabAa/PabAc	0.000158086	5.85e-05
Para-aminobenzoate_synthase,_aminase_component_(EC_2.6.1.85)_/_Para-aminobenzoate_synthase,_amidotransferase_component_(EC_2.6.1.85)	0	4.68e-05
Para-aminobenzoate_synthase,_aminase_component_(EC_2.6.1.85)_#_PabAa	0.000972201	0.000858031
Phosphoribosylanthranilate_isomerase_(EC_5.3.1.24)	0.00967133	0.00874412
Phosphoribosylanthranilate_isomerase_(EC_5.3.1.24)_/_Tryptophan_synthase_beta_chain_(EC_4.2.1.20)	3.30493e-05	0
Phosphoribosylformimino-5-aminoimidazole_carboxamide_ribotide_isomerase_(EC_5.3.1.16)	0.0133965	0.0134633
Phosphoribosylformimino-5-aminoimidazole_carboxamide_ribotide_isomerase_(EC_5.3.1.16)_@_Acting_phosphoribosylanthranilate_isomerase_(EC_5.3.1.24)	0.00131922	0.00150155
Phosphoribosylformimino-5-aminoimidazole_carboxamide_ribotide_isomerase_(EC_5.3.1.16)_/_Acting_phosphoribosylanthranilate_isomerase_(EC_5.3.1.24)	0.00212342	0.00258969
Phosphoribosylformimino-5-aminoimidazole_carboxamide_ribotide_isomerase_(EC_5.3.1.16)_/_Phosphoribosyl-AMP_cyclohydrolase_(EC_3.5.4.19)	3.30493e-05	0
Predicted_protein	0.000132197	0.000257409
Predicted_protein_[Source:UniProtKB/TrEMBL;Acc:B9HWD8]	6.60986e-05	2.34e-05
Salicylate_synthetase_(EC_5.4.4.2)(EC_4.2.99.21)	8.26233e-06	9.36e-05
Transcriptional_regulator,_AsnC_family_/_Anthranilate_phosphoribosyltransferase_(EC_2.4.2.18)	0	4.68e-05
Tryptophan_synthase_(indole-salvaging)_(EC_4.2.1.122)	0.00912712	0.0136895
Tryptophan_synthase_alpha_chain_(EC_4.2.1.20)	0.0391965	0.0406707
Tryptophan_synthase_alpha_chain_(EC_4.2.1.20)_/_Tryptophan_synthase_beta_chain_(EC_4.2.1.20)	0.000512264	0.00081903
Tryptophan_synthase_beta_chain_(EC_4.2.1.20)	0.0682738	0.0799607
Tryptophan_synthase_beta_chain_like_(EC_4.2.1.20)	0.0124871	0.0249453
3-hydroxyisobutyrate_dehydrogenase_(EC_1.1.1.31)	0.000806954	0.00054602
3-hydroxyisobutyryl-CoA_hydrolase_(EC_3.1.2.4)	0.000110164	0.000234009
Acetoacetyl-CoA_synthetase_(EC_6.2.1.16)	0.000172958	0.00026794
Acetoacetyl-CoA_synthetase_(EC_6.2.1.16)_/_Long-chain-fatty-acid--CoA_ligase_(EC_6.2.1.3)	2.06558e-05	4.25e-06
Acyl-CoA_dehydrogenase,_short-chain_specific_(EC_1.3.8.1)	8.26233e-06	0
Branched-chain_alpha-keto_acid_dehydrogenase,_E1_component,_alpha_subunit_(EC_1.2.4.4)	0.0001245	0.000191107
Branched-chain_alpha-keto_acid_dehydrogenase,_E1_component,_alpha_subunit_(EC_1.2.4.4)_/_Branched-chain_alpha-keto_acid_dehydrogenase,_E1_component,_beta_subunit_(EC_1.2.4.4)	7.71151e-05	7.18e-05
Branched-chain_alpha-keto_acid_dehydrogenase,_E1_component,_beta_subunit_(EC_1.2.4.4)	0.000126689	0.00011121
Branched-chain_amino_acid_aminotransferase_(EC_2.6.1.42)	0.000179568	7.96e-05
Citrate_lyase_beta_chain_(EC_4.1.3.6)	6.60986e-06	1.34e-05
Dihydrolipoamide_acyltransferase_component_of_branched-chain_alpha-keto_acid_dehydrogenase_complex_(EC_2.3.1.168)	0.000144257	0.000104654
Electron_transfer_flavoprotein-ubiquinone_oxidoreductase_(EC_1.5.5.1)	0.000375975	0.000233469
Electron_transfer_flavoprotein,_alpha_subunit	7.71151e-05	2.75e-06
Electron_transfer_flavoprotein,_beta_subunit	0.000319912	0.000140405
Enoyl-CoA_hydratase_[isoleucine_degradation]_(EC_4.2.1.17)_/_3-hydroxyacyl-CoA_dehydrogenase_(EC_1.1.1.35)_/_3-hydroxybutyryl-CoA_epimerase_(EC_5.1.2.3)	0.000165247	5.46e-05
Enoyl-CoA_hydratase_[valine_degradation]_(EC_4.2.1.17)	0.000622429	0.000733227
Geranyl-CoA_carboxylase_biotin-containing_subunit_(EC_6.4.1.5)	9.36397e-06	2.08e-05
Hydroxymethylglutaryl-CoA_lyase_(EC_4.1.3.4)	0.00137928	0.00120763
Isovaleryl-CoA_dehydrogenase_(EC_1.3.8.4)	4.13116e-05	1.17e-05
Isovaleryl-CoA_dehydrogenase_(EC_1.3.8.4);_Acyl-CoA_dehydrogenase,_short-chain_specific_(EC_1.3.8.1)	5.84719e-06	0
Isovaleryl-CoA_dehydrogenase_(EC_1.3.8.4);_Butyryl-CoA_dehydrogenase_(EC_1.3.8.1)	6.60986e-06	0
Isovaleryl-CoA_dehydrogenase_(EC_1.3.8.4);_Butyryl-CoA_dehydrogenase_(EC_1.3.99.2)	3.15471e-05	0
Leucine_dehydrogenase_(EC_1.4.1.9)	3.96592e-05	9.36e-06
Methylcrotonyl-CoA_carboxylase_biotin-containing_subunit_(EC_6.4.1.4)	0.000310401	0.000158011
Methylcrotonyl-CoA_carboxylase_carboxyl_transferase_subunit_(EC_6.4.1.4)	0.000357759	0.000457988
Methylglutaconyl-CoA_hydratase_(EC_4.2.1.18)	0.000198296	0.000130265
Methylmalonate-semialdehyde_dehydrogenase_(EC_1.2.1.27)	0.00104105	0.000563181
Methylmalonate-semialdehyde_dehydrogenase_[inositol]_(EC_1.2.1.27)	1.10164e-05	1.56e-05
Predicted_transcriptional_regulator_LiuQ_of_leucine_degradation_pathway,_TetR_family	9.9148e-05	0
Predicted_transcriptional_regulator_LiuR_of_leucine_degradation_pathway,_MerR_family	4.40658e-05	2.34e-05
Succinyl-CoA:3-ketoacid-coenzyme_A_transferase_subunit_A_(EC_2.8.3.5)	2.06558e-05	0
Succinyl-CoA:3-ketoacid-coenzyme_A_transferase_subunit_B_(EC_2.8.3.5)	5.50822e-06	0
Transcriptional_regulator_BkdR_of_isoleucine_and_valine_catabolism_operon	0.000564593	0.000327612
(R)-citramalate_synthase_(EC_2.3.1.182)	0.0614899	0.0717158
(R)-citramalate_synthase_(EC_2.3.1.182);_2-isopropylmalate_synthase_(EC_2.3.3.13)	3.30493e-05	0.000198907
2-isopropylmalate_synthase_(EC_2.3.3.13)	0.0459189	0.0512284
3-isopropylmalate_dehydratase_large_subunit_(EC_4.2.1.33)	0.0511537	0.0513306
3-isopropylmalate_dehydratase_large_subunit_(EC_4.2.1.33)_@_(R)-2-methylmalate_dehydratase_large_subunit_(EC_4.2.1.35)_@_Maleate_hydratase_large_subunit_(EC_4.2.1.31)	0.000115673	0.000187207
3-isopropylmalate_dehydratase_large_subunit_(EC_4.2.1.33);_Homoaconitase_large_subunit_(EC_4.2.1.36)	0	3.12e-05
3-isopropylmalate_dehydratase_large_subunit_(EC_4.2.1.33);_HphCD_benzylmalate_isomerase	3.30493e-05	0
3-isopropylmalate_dehydratase_small_subunit_(EC_4.2.1.33)	0.0187555	0.0196177
3-isopropylmalate_dehydrogenase_(EC_1.1.1.85)	0.0367756	0.0372027
Acetolactate_synthase_large_subunit_(EC_2.2.1.6)	0.0762609	0.0874529
Acetolactate_synthase_large_subunit_homolog	0.00272657	0.0049173
Acetolactate_synthase_large_subunit_related_protein	8.26233e-05	4.68e-05
Acetolactate_synthase_small_subunit_(EC_2.2.1.6)	0.0171091	0.0173669
Aldose_1-epimerase_family_protein_YeaD	9.9148e-05	0
Aminodeoxychorismate_lyase_(EC_4.1.3.38)	0.000160106	2.18e-05
aminotransferase,_class_IV	5.2656e-05	3.11e-05
Benzoylformate_decarboxylase_(EC_4.1.1.7)	0.000165247	0.000187207
Branched-chain_amino_acid_aminotransferase_(EC_2.6.1.42)	0.00941122	0.0109889
Coenzyme_B_synthesis_from_2-oxoglutarate:_steps_4,_7,_8,_11,_and_12_[small_subunit]	0	7.02e-05
Cystathionine_beta-synthase_(EC_4.2.1.22)	4.40658e-05	4.68e-05
D-alanine_aminotransferase_(EC_2.6.1.21)	2.1246e-05	0
D-malate_dehydrogenase_[decarboxylating]_(EC_1.1.1.83)	4.9574e-05	9.36e-05
Diaminopropionate_ammonia-lyase_(EC_4.3.1.15)	0.000115673	9.36e-05
Dihydroxy-acid_dehydratase_(EC_4.2.1.9)	0.172077	0.177839
DNA-binding_protein_DoeX,_ectoine_utilization_regulator	6.60986e-05	0
Ectoine_utilization_protein_EutB,_threonine_dehydratase-like	2.20329e-05	4.29e-05
Homoaconitase_large_subunit_(EC_4.2.1.36)	3.30493e-05	0.000936034
Homoaconitase_small_subunit_(EC_4.2.1.36)	4.9574e-05	0.000468017
hypothetical_protein	0.000280919	4.68e-05
Ketol-acid_reductoisomerase_(EC_1.1.1.86)	0.0254319	0.0301848
L-threo-3-hydroxyaspartate_ammonia-lyase_(EC_4.3.1.16)	0.00155077	0.00175531
Leucine_dehydrogenase_(EC_1.4.1.9)	0.00901562	0.0121733
Leucine-responsive_regulatory_protein,_regulator_for_leucine_(or_lrp)_regulon_and_high-affinity_branched-chain_amino_acid_transport_system	0.00717005	0.00624023
Putative_amino-acid_dehydratase_(EC_4.2.-.-)	0.000104656	1.56e-05
pyridoxal-phosphate_dependent_enzyme_family_protein	0.00403902	0.00406328
Serine_racemase_(EC_5.1.1.18)_@_L-serine_dehydratase,_(PLP)-dependent_(EC_4.3.1.17)_@_D-serine_ammonia-lyase_(EC_4.3.1.18)	7.71151e-05	0
Serine_racemase_(EC_5.1.1.18)_@_L-serine_dehydratase,_(PLP)-dependent_(EC_4.3.1.17)_@_D-serine_ammonia-lyase_(EC_4.3.1.18)_#_projected_from_mammalian_enzyme_(PMID:11054547)	7.71151e-05	3.12e-05
Threonine_dehydratase_(EC_4.3.1.19)	0.0136091	0.0136984
Threonine_dehydratase_biosynthetic_(EC_4.3.1.19)	0.0138559	0.00570331
Threonine_dehydratase,_catabolic_(EC_4.3.1.19)	0.00309545	0.00375207
Threonine_dehydratase,_catabolic_(EC_4.3.1.19)_@_L-serine_dehydratase,_(PLP)-dependent_(EC_4.3.1.17)	0.00521774	0.00692788
Threonine_dehydratase,_catabolic_(EC_4.3.1.19)_@_L-serine_dehydratase,_(PLP)-dependent_(EC_4.3.1.17)_#_wrong_start	1.65247e-05	2.34e-05
Threonine/serine_dehydratases	0.000429641	0.000343213
TPP-requiring_enzyme_co-localized_with_putative_O-antigen_rfb_gene_cluster	0.000446166	0.000397815
Uncharacterized_dehydratase_YagF	6.60986e-05	0.000148205
Uncharacterized_dehydratase,_YagF/YjhG_family	0.00199948	0.00365053
Valine--pyruvate_aminotransferase_(EC_2.6.1.66)	0.00750936	0.00804722
Valine--pyruvate_aminotransferase_(EC_2.6.1.66)_##_AvtA	0.000101902	7.02e-05
2-isopropylmalate_synthase_(EC_2.3.3.13)	4.68199e-05	0
3-isopropylmalate_dehydratase_large_subunit_(EC_4.2.1.33)_@_Methylthioalkylmalate_isomerase_large_subunit_(EC_5.4.4.-)	0	4.68e-05
Acetolactate_synthase_small_subunit_(EC_2.2.1.6)	0	9.36e-05
Branched-chain_alpha-keto_acid_dehydrogenase,_E1_component,_alpha_subunit_(EC_1.2.4.4)	0	6.69e-06
Branched-chain_amino_acid_aminotransferase_(EC_2.6.1.42)_@_2-oxo-5-methylthiopentanoate_transaminase_(EC_2.6.1.-)	3.30493e-05	0
Dihydrolipoamide_dehydrogenase_(EC_1.8.1.4)_@_Dihydrolipoamide_dehydrogenase_of_branched-chain_alpha-keto_acid_dehydrogenase_(EC_1.8.1.4)_@_Dihydrolipoamide_dehydrogenase_of_2-oxoglutarate_dehydrogenase_(EC_1.8.1.4)_@_Dihydrolipoamide_dehydrogenase_of_glycine_cleavage_system,_L_protein_(EC_1.8.1.4)	5.50822e-06	0
Dihydroxy-acid_dehydratase_(EC_4.2.1.9)	8.26233e-05	0.000140405
Ketol-acid_reductoisomerase_(EC_1.1.1.86)	0.000165247	0.000187207
Threonine_dehydratase_biosynthetic_(EC_4.3.1.19)	0	9.36e-05
4-coumarate--CoA_ligase_(EC_6.2.1.12)_@_Cinnamate--CoA_ligase	0.00021128	0.000138065
4-coumarate--CoA_ligase_(EC_6.2.1.12)_@_Cinnamate--CoA_ligase_/_Methylglutaconyl-CoA_hydratase_(EC_4.2.1.18)	4.9574e-05	7.02e-05
Acetoacetyl-CoA_synthetase_(EC_6.2.1.16)	0.015379	0.022315
Acetoacetyl-CoA_synthetase_(EC_6.2.1.16)_/_Long-chain-fatty-acid--CoA_ligase_(EC_6.2.1.3)	0.0104598	0.0141452
Acetoacetyl-CoA_synthetase_[leucine]_(EC_6.2.1.16)	0.00065414	0.00101056
Acetyl/propionyl-CoA_carboxylase_biotin-containing_subunit_/_Acetyl/propionyl-CoA_carboxylase,_carboxyltransferase_component	0.000231476	0.000179107
Acyl-CoA_dehydrogenase	0.000220329	0.000167706
Acyl-CoA_dehydrogenase_(EC_1.3.8.1),_Mycobacterial_subgroup_FadE25	1.92788e-05	4.21e-05
Acyl-CoA_dehydrogenase,_short-chain_specific_(EC_1.3.8.1)	8.26233e-06	0
Biotin_carboxyl_carrier_protein_of_methylcrotonyl-CoA_carboxylase	0.00129388	0.00197971
Biotin_carboxylase_of_acetyl-CoA_carboxylase_(EC_6.3.4.14)_/_Biotin_carboxyl_carrier_protein_of_acetyl-CoA_carboxylase	0.000792879	0.00057143
Biotin_carboxylase_of_methylcrotonyl-CoA_carboxylase_(EC_6.3.4.14)	0.000949066	0.00111154
Butyryl-CoA_dehydrogenase_(EC_1.3.8.1)_@_Acyl-CoA_dehydrogenase_(EC_1.3.8.1),_Mycobacterial_subgroup_FadE12	8.26233e-06	2.34e-05
Butyryl-CoA_dehydrogenase_(EC_1.3.8.1)_@_Butyryl-CoA_dehydrogenase_(EC_1.3.8.1)_@_Acyl-CoA_dehydrogenase_(EC_1.3.8.1),_Mycobacterial_subgroup_FadE12	2.20329e-05	2.73e-05
Citrate_lyase_beta_chain_(EC_4.1.3.6)	1.32197e-05	3.61e-05
Citronellyl-CoA_dehydrogenase	8.81315e-05	3.12e-05
Citronellyl-CoA_synthetase	4.72133e-06	0
CoA_ligase_@_Long-chain_fatty-acid-CoA_ligase_(EC_6.2.1.3),_Mycobacterial_subgroup_FadD5	8.56922e-05	0.000243369
Enoyl-CoA_hydratase	0	3.12e-05
FadE25_2	0.000948515	0.00122275
Geranyl-CoA_carboxylase_biotin-containing_subunit_(EC_6.4.1.5)	9.36397e-06	6.76e-05
Geranyl-CoA_carboxylase_carboxyl_transferase_subunit_(EC_6.4.1.5)	6.60986e-06	0
Hydroxymethylglutaryl-CoA_lyase_(EC_4.1.3.4)	0.0277586	0.0260315
Isovaleryl-CoA_dehydrogenase_(EC_1.3.8.4)	0.0119913	0.0148921
Isovaleryl-CoA_dehydrogenase_(EC_1.3.8.4)_@_Acyl-CoA_dehydrogenase_(EC_1.3.8.1),_Mycobacterial_subgroup_FadE13	0.000115673	0.000167038
Isovaleryl-CoA_dehydrogenase_(EC_1.3.8.4)_@_Acyl-CoA_dehydrogenase_(EC_1.3.8.1),_Mycobacterial_subgroup_FadE19	0	5.23e-05
Isovaleryl-CoA_dehydrogenase_(EC_1.3.8.4);_Acyl-CoA_dehydrogenase,_short-chain_specific_(EC_1.3.8.1)	0.000553459	8.19e-05
Isovaleryl-CoA_dehydrogenase_(EC_1.3.8.4);_Butyryl-CoA_dehydrogenase_(EC_1.3.8.1)	0.00110661	0.00289296
Isovaleryl-CoA_dehydrogenase_(EC_1.3.8.4);_Butyryl-CoA_dehydrogenase_(EC_1.3.99.2)	8.39832e-05	5.2e-06
L-malyl-CoA/beta-methylmalyl-CoA_lyase_(EC_4.1.3.-),_actinobacterial_type	2.4787e-05	0.000194227
Long-chain_fatty-acid-CoA_ligase_(EC_6.2.1.3),_Mycobacterial_subgroup_FadD35	0	3.86e-05
Long-chain_fatty-acid-CoA_ligase_(EC_6.2.1.3),_Mycobacterial_subgroup_FadD6	9.08856e-05	0.000140405
Long-chain-fatty-acid--CoA_ligase_(EC_6.2.1.3)_@_Long-chain_fatty-acid-CoA_ligase_(EC_6.2.1.3),_Mycobacterial_subgroup_FadD35	0.00178422	0.00253119
Long-chain-fatty-acid--CoA_ligase_(EC_6.2.1.3)_/_Acetoacetyl-CoA_synthetase_[leucine]_(EC_6.2.1.16)	0.000122597	0.000290171
Methylcrotonyl-CoA_carboxylase_biotin-containing_subunit_(EC_6.4.1.4)	0.0209891	0.0195896
Methylcrotonyl-CoA_carboxylase_biotin-containing_subunit_(EC_6.4.1.4)_#_frameshift	1.10164e-05	0
Methylcrotonyl-CoA_carboxylase_carboxyl_transferase_subunit_(EC_6.4.1.4)	0.0135013	0.0151638
Methylglutaconyl-CoA_hydratase_(EC_4.2.1.18)	0.00858749	0.00892052
Predicted_transcriptional_regulator_LiuR_of_leucine_degradation_pathway,_MerR_family	0.00330218	0.000959435
Probable_polyketide_biosynthesis_enoyl-CoA_hydratase_PksH	2.6164e-05	0
Propionyl-CoA_carboxylase_(EC_6.4.1.3)	0.000181771	0.000776128
Propionyl-CoA_carboxylase_biotin-containing_subunit_(EC_6.4.1.3)_@_Biotin_carboxylase_of_acetyl-CoA_carboxylase_(EC_6.3.4.14)	5.08814e-05	1.56e-05
Pyruvate_carboxylase_(EC_6.4.1.1)	0	3.9e-05
similar_to_methylcrotonyl-CoA_carboxylase_carboxyl_transferase_subunit	0.000141561	0.000156006
3-oxoadipate_CoA-transferase_subunit_B_(EC_2.8.3.6)	8.45512e-05	4.11e-05
4-coumarate--CoA_ligase_(EC_6.2.1.12)_@_Cinnamate--CoA_ligase	0.00021128	0.000138065
Acetoacetyl-CoA_synthetase_(EC_6.2.1.16)	0.00319235	0.00489295
Acetoacetyl-CoA_synthetase_(EC_6.2.1.16)_/_Long-chain-fatty-acid--CoA_ligase_(EC_6.2.1.3)	0.00115333	0.00185907
Acetoacetyl-CoA_synthetase_[leucine]_(EC_6.2.1.16)	0.00026526	0.000418411
Acetyl/propionyl-CoA_carboxylase_biotin-containing_subunit_/_Acetyl/propionyl-CoA_carboxylase,_carboxyltransferase_component	0.000231476	0.000190807
Acyl-CoA_dehydrogenase	0.000220329	0.000167706
Acyl-CoA_dehydrogenase_(EC_1.3.8.1),_Mycobacterial_subgroup_FadE25	1.92788e-05	4.21e-05
Acyl-CoA_dehydrogenase_(EC_1.3.8.1),_Mycobacterial_subgroup_FadE9	2.20329e-05	7.8e-06
Acyl-CoA_dehydrogenase,_short-chain_specific_(EC_1.3.8.1)	1.65247e-05	0
Aminodeoxychorismate_lyase_(EC_4.1.3.38)	4.6269e-05	1.4e-05
aminotransferase,_class_IV	4.85248e-05	3.11e-05
Biotin_carboxyl_carrier_protein_of_methylcrotonyl-CoA_carboxylase	0.00060976	0.00104836
Biotin_carboxylase_of_acetyl-CoA_carboxylase_(EC_6.3.4.14)_/_Biotin_carboxyl_carrier_protein_of_acetyl-CoA_carboxylase	0.000421771	0.000475338
Biotin_carboxylase_of_methylcrotonyl-CoA_carboxylase_(EC_6.3.4.14)	0.000200499	0.00027964
Branched-chain_acyl-CoA_dehydrogenase_(EC_1.3.99.12)	0.00130214	0.000796075
Branched-chain_alpha-keto_acid_dehydrogenase,_E1_component,_alpha_subunit_(EC_1.2.4.4)	0.00218004	0.00189298
Branched-chain_alpha-keto_acid_dehydrogenase,_E1_component,_alpha_subunit_(EC_1.2.4.4)_/_Branched-chain_alpha-keto_acid_dehydrogenase,_E1_component,_beta_subunit_(EC_1.2.4.4)	0.00189892	0.00217691
Branched-chain_alpha-keto_acid_dehydrogenase,_E1_component,_beta_subunit_(EC_1.2.4.4)	0.00237743	0.00244531
Branched-chain_amino_acid_aminotransferase_(EC_2.6.1.42)	0.0017585	0.00183251
Butyryl-CoA_dehydrogenase_(EC_1.3.8.1)	1.43214e-05	0
Butyryl-CoA_dehydrogenase_(EC_1.3.8.1)_@_Acyl-CoA_dehydrogenase_(EC_1.3.8.1),_Mycobacterial_subgroup_FadE12	0.000113419	0.00014585
Butyryl-CoA_dehydrogenase_(EC_1.3.8.1)_@_Butyryl-CoA_dehydrogenase_(EC_1.3.8.1)_@_Acyl-CoA_dehydrogenase_(EC_1.3.8.1),_Mycobacterial_subgroup_FadE12	2.20329e-05	2.73e-05
Citrate_lyase_beta_chain_(EC_4.1.3.6)	6.60986e-06	1.34e-05
Citronellyl-CoA_dehydrogenase	8.81315e-05	3.12e-05
Citronellyl-CoA_synthetase	4.72133e-06	0
CoA_ligase_@_Long-chain_fatty-acid-CoA_ligase_(EC_6.2.1.3),_Mycobacterial_subgroup_FadD5	8.56922e-05	0.000243369
Dihydrolipoamide_acetyltransferase_component_of_pyruvate_dehydrogenase_complex_(EC_2.3.1.12)_@_Dihydrolipoamide_acyltransferase_component_of_branched-chain_alpha-keto_acid_dehydrogenase_complex_(EC_2.3.1.168)	5.05993e-05	2.08e-05
Dihydrolipoamide_acyltransferase_component_of_branched-chain_alpha-keto_acid_dehydrogenase_complex_(EC_2.3.1.168)	0.00232159	0.00247711
Dihydrolipoamide_dehydrogenase	3.96592e-05	9.36e-05
Dihydrolipoamide_dehydrogenase_(EC_1.8.1.4)	0.00133489	0.00134575
Dihydrolipoamide_dehydrogenase_of_2-oxoglutarate_dehydrogenase_(EC_1.8.1.4)	3.67215e-06	0
Dihydrolipoamide_dehydrogenase_of_acetoin_dehydrogenase_(EC_1.8.1.4)_/_Dihydrolipoamide_dehydrogenase_(EC_1.8.1.4)	2.5705e-05	0.000166406
Dihydrolipoamide_dehydrogenase_of_branched-chain_alpha-keto_acid_dehydrogenase_(EC_1.8.1.4)	0.00179502	0.00173965
Dihydrolipoamide_dehydrogenase_of_branched-chain_alpha-keto_acid_dehydrogenase_(EC_1.8.1.4)_/_Dihydrolipoamide_dehydrogenase_(EC_1.8.1.4)	6.59019e-05	9.06e-05
Dihydrolipoamide_dehydrogenase_of_pyruvate_dehydrogenase_complex_(EC_1.8.1.4);_Dihydrolipoamide_dehydrogenase_(EC_1.8.1.4)	0	1.34e-05
Dihydrolipoamide_succinyltransferase_component_(E2)_of_2-oxoglutarate_dehydrogenase_complex_(EC_2.3.1.61)	0.000254659	7.12e-05
Enoyl-CoA_hydratase	0	3.12e-05
FadE25_2	0.000948515	0.00122275
Geranyl-CoA_carboxylase_biotin-containing_subunit_(EC_6.4.1.5)	0.000141876	0.000205668
Geranyl-CoA_carboxylase_carboxyl_transferase_subunit_(EC_6.4.1.5)	6.60986e-06	0
Hydroxymethylglutaryl-CoA_lyase_(EC_4.1.3.4)	0.00569275	0.00496283
Hydroxymethylglutaryl-CoA_reductase_(EC_1.1.1.34)	0.000966693	0.00107577
Hydroxymethylglutaryl-CoA_synthase_(EC_2.3.3.10)	0.000372906	0.000313571
Hydroxymethylglutaryl-CoA_synthase_(EC_2.3.3.10)_/_conserved_protein_associated_with_acetyl-CoA_C-acyltransferase	7.71151e-05	0
Isovaleryl-CoA_dehydrogenase_(EC_1.3.8.4)	0.0142979	0.014687
Isovaleryl-CoA_dehydrogenase_(EC_1.3.8.4)_@_Acyl-CoA_dehydrogenase_(EC_1.3.8.1),_Mycobacterial_subgroup_FadE13	0.000115673	0.000167038
Isovaleryl-CoA_dehydrogenase_(EC_1.3.8.4)_@_Acyl-CoA_dehydrogenase_(EC_1.3.8.1),_Mycobacterial_subgroup_FadE19	0	5.23e-05
Isovaleryl-CoA_dehydrogenase_(EC_1.3.8.4);_Acyl-CoA_dehydrogenase,_short-chain_specific_(EC_1.3.8.1)	0.000228474	8.19e-05
Isovaleryl-CoA_dehydrogenase_(EC_1.3.8.4);_Butyryl-CoA_dehydrogenase_(EC_1.3.8.1)	0.00107342	0.00286911
Isovaleryl-CoA_dehydrogenase_(EC_1.3.8.4);_Butyryl-CoA_dehydrogenase_(EC_1.3.99.2)	8.39832e-05	5.2e-06
L-malyl-CoA/beta-methylmalyl-CoA_lyase_(EC_4.1.3.-),_actinobacterial_type	2.4787e-05	0.000194227
Leucine_dehydrogenase_(EC_1.4.1.9)	0.00219859	0.0019962
Long-chain_fatty-acid-CoA_ligase_(EC_6.2.1.3),_Mycobacterial_subgroup_FadD35	0	3.86e-05
Long-chain-fatty-acid--CoA_ligase_(EC_6.2.1.3)_@_Long-chain_fatty-acid-CoA_ligase_(EC_6.2.1.3),_Mycobacterial_subgroup_FadD35	0.000999164	0.00168508
Long-chain-fatty-acid--CoA_ligase_(EC_6.2.1.3)_@_Long-chain_fatty-acid-CoA_ligase_(EC_6.2.1.3),_Mycobacterial_subgroup_FadD6	5.50822e-06	0
Long-chain-fatty-acid--CoA_ligase_(EC_6.2.1.3)_/_Acetoacetyl-CoA_synthetase_[leucine]_(EC_6.2.1.16)	0.000156748	0.000118564
Methylcrotonyl-CoA_carboxylase_biotin-containing_subunit_(EC_6.4.1.4)	0.00524031	0.00403299
Methylcrotonyl-CoA_carboxylase_biotin-containing_subunit_(EC_6.4.1.4)_#_frameshift	1.10164e-05	0
Methylcrotonyl-CoA_carboxylase_carboxyl_transferase_subunit_(EC_6.4.1.4)	0.0103766	0.0118641
Methylglutaconyl-CoA_hydratase_(EC_4.2.1.18)	0.00323936	0.00223445
Polyketide_biosynthesis_3-hydroxy-3-methylglutaryl-ACP_synthase_PksG	4.40658e-05	0
Predicted_transcriptional_regulator_LiuR_of_leucine_degradation_pathway,_MerR_family	8.26233e-06	0
Propionate--CoA_ligase_(EC_6.2.1.17)	0	1.87e-05
Propionyl-CoA_carboxylase_(EC_6.4.1.3)	0.000181771	0.000776128
Propionyl-CoA_carboxylase_biotin-containing_subunit_(EC_6.4.1.3)_@_Biotin_carboxylase_of_acetyl-CoA_carboxylase_(EC_6.3.4.14)	5.08814e-05	1.56e-05
Pyruvate_dehydrogenase_E1_component_alpha_subunit_(EC_1.2.4.1);_Branched-chain_alpha-keto_acid_dehydrogenase,_E1_component,_alpha_subunit_(EC_1.2.4.4)	3.30493e-05	2.5e-05
Pyruvate_dehydrogenase_E1_component_beta_subunit_(EC_1.2.4.1);_Branched-chain_alpha-keto_acid_dehydrogenase,_E1_component,_beta_subunit_(EC_1.2.4.4)	0.000299726	0.000171216
similar_to_methylcrotonyl-CoA_carboxylase_carboxyl_transferase_subunit	0.000141561	0.000156006
Succinyl-CoA:3-ketoacid-coenzyme_A_transferase_subunit_A_(EC_2.8.3.5)	0.00121238	0.000975574
Succinyl-CoA:3-ketoacid-coenzyme_A_transferase_subunit_A_(EC_2.8.3.5)_/_Succinyl-CoA:3-ketoacid-coenzyme_A_transferase_subunit_B_(EC_2.8.3.5)	0.000122046	6.32e-05
Succinyl-CoA:3-ketoacid-coenzyme_A_transferase_subunit_B_(EC_2.8.3.5)	0.00106151	0.000563318
1,2-epoxyphenylacetyl-CoA_isomerase_(EC_5.3.3.18)	0	1.45e-05
3-hydroxyacyl-CoA_dehydrogenase_(EC_1.1.1.35)	0.00206939	0.00197842
3-hydroxyacyl-CoA_dehydrogenase_(EC_1.1.1.35)_@_17hydroxysteroid_dehydrogenase_type_10_(HSD10)-like	0.000413825	0.000424432
3-hydroxyacyl-CoA_dehydrogenase_(EC_1.1.1.35)_/_Enoyl_CoA_hydratase_(EC_4.2.1.17)	0.000464658	0.000154375
3-hydroxybutyryl-CoA_dehydrogenase_(EC_1.1.1.157)	7.5738e-06	6.69e-06
3-hydroxybutyryl-CoA_dehydrogenase_(EC_1.1.1.157);_3-hydroxyacyl-CoA_dehydrogenase_(EC_1.1.1.35)	0.00720498	0.010832
3-hydroxyisobutyryl-CoA_hydrolase_(EC_3.1.2.4);_Enoyl-CoA_hydratase_(EC_4.2.1.17)	1.10164e-05	1.17e-05
3-ketoacyl-CoA_thiolase_(EC_2.3.1.16)	0.00394424	0.00394203
3-ketoacyl-CoA_thiolase_(EC_2.3.1.16)_@_Acetyl-CoA_acetyltransferase_(EC_2.3.1.9)	0.0135231	0.0151797
3-ketoacyl-CoA_thiolase_(EC_2.3.1.16)_@_Acetyl-CoA_acetyltransferase_(EC_2.3.1.9),_FadA2	0.000655387	0.000920748
3-ketoacyl-CoA_thiolase_(EC_2.3.1.16)_##_anaerobic_beta-oxidation_pathway	0.000257318	0.000208717
3-ketoacyl-CoA_thiolase_(EC_2.3.1.16);_Acetyl-CoA_acetyltransferase_(EC_2.3.1.9)	0.000448373	0.000285343
3-ketoacyl-CoA_thiolase_[isoleucine_degradation]_(EC_2.3.1.16)	0.0123478	0.0258358
3-oxoadipyl-CoA_thiolase_(EC_2.3.1.174)_@_3-oxo-5,6-dehydrosuberyl-CoA_thiolase_(EC_2.3.1.223)	3.50646e-05	3.61e-05
Acetoin_dehydrogenase_E1_component_alpha-subunit_(EC_1.2.4.-)_/_Acetoin_dehydrogenase_E1_component_beta-subunit_(EC_1.2.4.-)	1.10164e-05	1.56e-05
Acetoin_dehydrogenase_E1_component_beta-subunit_(EC_1.2.4.-)	0.000121181	4.68e-05
Acetyl_CoA_synthase_(Acetyl-CoA_c-acetyltransferase)_(EC_2.3.1.9)	3.63936e-05	0.000140405
Acetyl-CoA_acetyltransferase	2.12368e-05	1.12e-05
Acetyl-CoA_acetyltransferase_(EC_2.3.1.9)	0.00147602	0.00313057
Acetyl-CoA_acetyltransferase_(EC_2.3.1.9)_@_Beta-ketoadipyl_CoA_thiolase_(EC_2.3.1.-)	0.000406507	0.000327612
acetyl-CoA_acetyltransferase-like_protein	0.00105795	0.00195397
Acetyl-CoA_C-acyltransferase_(EC_2.3.1.9)	3.83457e-05	4.68e-05
Acyl-CoA_dehydrogenase	0.000948217	0.00105256
Acyl-CoA_dehydrogenase_(EC_1.3.8.1),_Mycobacterial_subgroup_FadE31	0.000300749	0.000261774
Acyl-CoA_dehydrogenase_(EC_1.3.8.1),_Mycobacterial_subgroup_FadE33	1.10164e-05	0
Acyl-CoA_dehydrogenase_(EC_1.3.8.7);_Acyl-CoA_dehydrogenase,_short-chain_specific_(EC_1.3.8.1)	0	9.36e-05
Acyl-CoA_dehydrogenase_(EC_1.3.8.7);_Butyryl-CoA_dehydrogenase_(EC_1.3.8.1)	0.000141837	1.76e-05
Acyl-CoA_dehydrogenase_PA4979	0.000357247	0.000336527
Acyl-CoA_dehydrogenase,_long-chain_specific_(EC_1.3.8.8)	0.000299372	0.000979716
Acyl-CoA_dehydrogenase,_short-chain_specific_(EC_1.3.8.1)	0.0463632	0.0528093
Acyl-CoA_dehydrogenase,_short-chain_specific_(EC_1.3.99.2)	0.0879885	0.0922714
Aminodeoxychorismate_lyase_(EC_4.1.3.38)	0.000156433	2.18e-05
aminotransferase,_class_IV	4.85248e-05	2.44e-05
ATP-dependent_Clp_protease_ATP-binding_subunit_ClpA	1.10164e-05	7.8e-05
Branched-chain_acyl-CoA_dehydrogenase_(EC_1.3.99.12)	0.00176538	0.0015566
Branched-chain_alpha-keto_acid_dehydrogenase,_E1_component,_alpha_subunit_(EC_1.2.4.4)	0.00383492	0.00470453
Branched-chain_alpha-keto_acid_dehydrogenase,_E1_component,_alpha_subunit_(EC_1.2.4.4)_/_Branched-chain_alpha-keto_acid_dehydrogenase,_E1_component,_beta_subunit_(EC_1.2.4.4)	0.0137255	0.0141112
Branched-chain_alpha-keto_acid_dehydrogenase,_E1_component,_beta_subunit_(EC_1.2.4.4)	0.00447204	0.00582373
Branched-chain_amino_acid_aminotransferase_(EC_2.6.1.42)	0.00695654	0.00887045
Butyrate_kinase_(EC_2.7.2.7)	5.50822e-05	3.12e-05
Butyryl-CoA_dehydrogenase_(EC_1.3.8.1)	0.0157965	0.0237727
Butyryl-CoA_dehydrogenase_(EC_1.3.99.2)	0.0216314	0.0292621
Carnitine_3-dehydrogenase_(EC_1.1.1.108)_/_Carnitine_3-dehydratase_@_3-hydroxyacyl-CoA_dehydrogenase_(EC_1.1.1.35)_/_Enoyl-CoA_hydratase_(EC_4.2.1.17)	6.60986e-06	0
Citronellyl-CoA_dehydrogenase	1.10164e-05	0
Dihydrolipoamide_acetyltransferase_component_(E2)_of_acetoin_dehydrogenase_complex_(EC_2.3.1.12)	0.000320578	0.000561621
Dihydrolipoamide_acetyltransferase_component_of_pyruvate_dehydrogenase_complex_(EC_2.3.1.12)_@_Dihydrolipoamide_acyltransferase_component_of_branched-chain_alpha-keto_acid_dehydrogenase_complex_(EC_2.3.1.168)	5.05993e-05	2.08e-05
Dihydrolipoamide_acetyltransferase_component_of_pyruvate_dehydrogenase_complex_(EC_2.3.1.12);_Dihydrolipoamide_acyltransferase_component_of_branched-chain_alpha-keto_acid_dehydrogenase_complex_(EC_2.3.1.168)	2.1364e-05	3.26e-05
Dihydrolipoamide_acyltransferase_component_of_branched-chain_alpha-keto_acid_dehydrogenase_complex_(EC_2.3.1.168)	0.0115894	0.0127706
Dihydrolipoamide_dehydrogenase	6.60986e-06	0
Dihydrolipoamide_dehydrogenase_(EC_1.8.1.4)	7.68528e-05	4.42e-05
Dihydrolipoamide_dehydrogenase_(EC_1.8.1.4)_@_Dihydrolipoamide_dehydrogenase_of_branched-chain_alpha-keto_acid_dehydrogenase_(EC_1.8.1.4)_@_Dihydrolipoamide_dehydrogenase_of_2-oxoglutarate_dehydrogenase_(EC_1.8.1.4)_@_Dihydrolipoamide_dehydrogenase_of_glycine_cleavage_system,_L_protein_(EC_1.8.1.4)	4.13116e-05	4.72e-05
Dihydrolipoamide_dehydrogenase_of_acetoin_dehydrogenase_(EC_1.8.1.4)	0.00095843	0.000959435
Dihydrolipoamide_dehydrogenase_of_branched-chain_alpha-keto_acid_dehydrogenase_(EC_1.8.1.4)	0.00461946	0.00600081
Dihydrolipoamide_dehydrogenase_of_branched-chain_alpha-keto_acid_dehydrogenase_(EC_1.8.1.4)_/_Dihydrolipoamide_dehydrogenase_(EC_1.8.1.4)	0.000724055	0.000394174
Dihydrolipoamide_succinyltransferase_component_(E2)_of_2-oxoglutarate_dehydrogenase_complex_(EC_2.3.1.61)	4.72133e-06	0
Domain_of_unknown_function_DUF1537_/_ketose-bisphosphate_aldolase_class-II_family_protein	3.30493e-06	7.8e-06
Electron_bifurcating_butyryl-CoA_dehydrogenase_(NAD+,_ferredoxin)	1.4164e-05	5.06e-05
Enoyl-CoA_hydratase	6.45249e-05	8.5e-05
Enoyl-CoA_hydratase_(EC_4.2.1.17)	0.0292883	0.0328476
Enoyl-CoA_hydratase_(EC_4.2.1.17)_@_Enoyl-CoA_hydratase_EchA5_(EC_4.2.1.17)_#_Irg1	1.19345e-05	4.03e-05
Enoyl-CoA_hydratase_(EC_4.2.1.17)_/_3-hydroxyacyl-CoA_dehydrogenase_(EC_1.1.1.35)_/_3-hydroxybutyryl-CoA_epimerase_(EC_5.1.2.3)	0.00260203	0.00260228
Enoyl-CoA_hydratase_(EC_4.2.1.17)_/_3,2-trans-enoyl-CoA_isomerase_(EC_5.3.3.8)_/_3-hydroxyacyl-CoA_dehydrogenase_(EC_1.1.1.35)	0.000587701	3.41e-05
Enoyl-CoA_hydratase_(EC_4.2.1.17)_/_Delta(3)-cis-delta(2)-trans-enoyl-CoA_isomerase_(EC_5.3.3.8)_/_3-hydroxyacyl-CoA_dehydrogenase_(EC_1.1.1.35)	0.000183738	7.25e-05
Enoyl-CoA_hydratase_(EC_4.2.1.17)_/_Delta(3)-cis-delta(2)-trans-enoyl-CoA_isomerase_(EC_5.3.3.8)_/_3-hydroxyacyl-CoA_dehydrogenase_(EC_1.1.1.35)_/_3-hydroxybutyryl-CoA_epimerase_(EC_5.1.2.3)	0.00336872	0.00186896
Enoyl-CoA_hydratase_(EC_4.2.1.17)_/_Enoyl-CoA_hydratase_[valine_degradation]_(EC_4.2.1.17)_/_3-hydroxyacyl-CoA_dehydrogenase_(EC_1.1.1.35)	0	1.17e-05
Enoyl-CoA_hydratase_(EC_4.2.1.17)#Irg1	0.000219952	0.000403341
Enoyl-CoA_hydratase_[isoleucine_degradation]_(EC_4.2.1.17)_/_3-hydroxyacyl-CoA_dehydrogenase_(EC_1.1.1.35)	0.00262907	0.00288107
Enoyl-CoA_hydratase_[isoleucine_degradation]_(EC_4.2.1.17)_/_3-hydroxyacyl-CoA_dehydrogenase_(EC_1.1.1.35)_/_3-hydroxybutyryl-CoA_epimerase_(EC_5.1.2.3)	0.0124041	0.0133966
Enoyl-CoA_hydratase_[valine_degradation]_(EC_4.2.1.17)	3.30493e-05	0
Enoyl-CoA_hydratase_[valine_degradation]_(EC_4.2.1.17)_/_Enoyl-CoA_hydratase_[isoleucine_degradation]_(EC_4.2.1.17)	4.9574e-05	0
Enoyl-CoA_hydratase_EchA5_(EC_4.2.1.17)_#_Irg1	5.50822e-06	7.02e-05
Enoyl-CoA_hydratase/isomerase_family_protein	0.000113745	6.91e-05
FadE30	3.30493e-05	0.000217294
hypothetical_protein	7.2656e-05	1.19e-05
Isovaleryl-CoA_dehydrogenase_(EC_1.3.8.4)	0.000405435	0.000494027
Isovaleryl-CoA_dehydrogenase_(EC_1.3.8.4);_Acyl-CoA_dehydrogenase,_short-chain_specific_(EC_1.3.8.1)	0.000437236	0.00088123
Isovaleryl-CoA_dehydrogenase_(EC_1.3.8.4);_Butyryl-CoA_dehydrogenase_(EC_1.3.8.1)	0.000738785	0.00064815
Isovaleryl-CoA_dehydrogenase_(EC_1.3.8.4);_Butyryl-CoA_dehydrogenase_(EC_1.3.99.2)	6.97667e-05	6.6e-05
Isovaleryl-CoA_dehydrogenase_(EC_1.3.99.10);_Acyl-CoA_dehydrogenase,_short-chain_specific_(EC_1.3.99.2)	0.000924712	1.56e-05
Non-ribosomal_peptide_synthetase	6.60986e-05	0
Phenylitaconyl-CoA_hydratase_(EC_4.2.1.-)	0	1.72e-05
Phosphate_acetyltransferase_(EC_2.3.1.8)	7.14232e-05	0
phosphotransbutyrylase_(EC_2.3.1.19)	2.20329e-05	3.12e-05
phosphotransbutyrylase_(EC_2.3.1.19)_/_Phosphate_acetyltransferase_(EC_2.3.1.8)	6.0774e-05	1.87e-05
Predicted_protein	5.10428e-05	2.81e-05
Predicted_protein_[Source:UniProtKB/TrEMBL;Acc:B9H495]	1.10164e-05	0
Predicted_protein_[Source:UniProtKB/TrEMBL;Acc:B9I7A2]	1.19345e-05	0
Predicted_protein_[Source:UniProtKB/TrEMBL;Acc:B9IED7]	0	9.36e-06
Predicted_protein_[Source:UniProtKB/TrEMBL;Acc:B9ILU7]	2.64395e-05	0
Probable_acetyl-CoA_acetyltransferase_FadA6_(EC_2.3.1.9)	9.44266e-06	0
Probable_acyl-CoA_dehydrogenase_(EC_1.3.99.3)	0.00617616	0.00796259
Putative_acyl-CoA_dehydrogenase	0.0034239	0.00400082
Pyruvate_dehydrogenase_E1_component_alpha_subunit_(EC_1.2.4.1)	2.20329e-05	0.000132605
Pyruvate_dehydrogenase_E1_component_alpha_subunit_(EC_1.2.4.1);_Branched-chain_alpha-keto_acid_dehydrogenase,_E1_component,_alpha_subunit_(EC_1.2.4.4)	3.30493e-05	2.5e-05
Pyruvate_dehydrogenase_E1_component_beta_subunit_(EC_1.2.4.1);_Branched-chain_alpha-keto_acid_dehydrogenase,_E1_component,_beta_subunit_(EC_1.2.4.4)	0.000299726	0.000171216
sigma-54_dependent_DNA-binding_response_regulator	0.000531543	0.000180967
Small_molecule_metabolism;_degradation;_carbon_compounds	9.63938e-06	0
Trans-feruloyl-CoA_hydratase_(EC_4.2.1.101)	3.33883e-05	0
Transcriptional_regulator_BkdR_of_isoleucine_and_valine_catabolism_operon	0.00224846	0.000920434
Transcriptional_regulatory_protein	0.000244565	3.12e-05
2-oxoglutarate_oxidoreductase,_alpha_subunit_(EC_1.2.7.3)	3.30493e-05	0
Acetyl_CoA_synthase_(Acetyl-CoA_c-acetyltransferase)_(EC_2.3.1.9)	0.000165247	9.36e-05
Acetyl-CoA_synthetase_(EC_6.2.1.1)	0.00228072	0.00313895
Acetyl-CoA_synthetase_(EC_6.2.1.1)_#_frameshift	8.81315e-05	0.00026911
Acetyl-coenzyme_A_synthetase_(EC_6.2.1.1)	0.046932	0.0426201
Hydroxymethylglutaryl-CoA_synthase_(EC_2.3.3.10)	0.00160517	0.0011365
Hydroxymethylglutaryl-CoA_synthase_(EC_2.3.3.10)_/_conserved_protein_associated_with_acetyl-CoA_C-acyltransferase	4.40658e-05	0.000156006
Propionate--CoA_ligase_(EC_6.2.1.17)_/_Acetyl-coenzyme_A_synthetase_(EC_6.2.1.1)	1.10164e-05	0
Propionate--CoA_ligase_(EC_6.2.1.17);_Acetyl-CoA_synthetase_(EC_6.2.1.1)	3.30493e-05	0
Pyruvate:ferredoxin_oxidoreductase,_gamma_subunit_(EC_1.2.7.1)	0.000398795	0.000526519
Pyruvate:ferredoxin_oxidoreductase,_gamma_subunit_(EC_1.2.7.1)_/_Pyruvate:ferredoxin_oxidoreductase,_delta_subunit_(EC_1.2.7.1)	1.65247e-05	0
Acetolactate_synthase_large_subunit_(EC_2.2.1.6)	0.000214821	0.000249609
Branched-chain_amino_acid_aminotransferase_(EC_2.6.1.42)	0	4.68e-05
Dihydroxy-acid_dehydratase_(EC_4.2.1.9)	8.26233e-05	8.58e-05
Ketol-acid_reductoisomerase_(EC_1.1.1.86)	6.7515e-05	0.000182527
L-threo-3-hydroxyaspartate_ammonia-lyase_(EC_4.3.1.16)	4.6269e-05	1.6e-05
RidA/YER057c/UK114_superfamily_protein	0.00271004	0.00257409
RidA/YER057c/UK114_superfamily,_group_1	0.00267699	0.00369733
RutC_family_protein_YjgH	0.00049574	0.000140405
Threonine_dehydratase_biosynthetic_(EC_4.3.1.19)	3.30493e-05	0
Uncharacterized_dehydratase_YagF	6.60986e-05	0.000148205
Uncharacterized_dehydratase_YjhG	4.9574e-05	0
(R)-citramalate_synthase_(EC_2.3.1.182)	0.000427989	0.000608422
(R)-citramalate_synthase_(EC_2.3.1.182);_2-isopropylmalate_synthase_(EC_2.3.3.13)	3.30493e-05	0.000198907
2-isopropylmalate_synthase_(EC_2.3.3.13)	0.048828	0.0539897
2-isopropylmalate_synthase_(EC_2.3.3.13)_@_Methylthioalkylmalate_synthase_(EC_2.3.3.-)	8.26233e-06	0
3-isopropylmalate_dehydratase_large_subunit_(EC_4.2.1.33)	0.0551769	0.0540934
3-isopropylmalate_dehydratase_large_subunit_(EC_4.2.1.33)_@_(R)-2-methylmalate_dehydratase_large_subunit_(EC_4.2.1.35)_@_Maleate_hydratase_large_subunit_(EC_4.2.1.31)	0.000115673	0.000234009
3-isopropylmalate_dehydratase_large_subunit_(EC_4.2.1.33)_@_Methylthioalkylmalate_isomerase_large_subunit_(EC_5.4.4.-)	3.30493e-05	4.68e-05
3-isopropylmalate_dehydratase_large_subunit_(EC_4.2.1.33);_Homoaconitase_large_subunit_(EC_4.2.1.36)	0	3.12e-05
3-isopropylmalate_dehydratase_large_subunit_(EC_4.2.1.33);_HphCD_benzylmalate_isomerase	3.30493e-05	0
3-isopropylmalate_dehydratase_small_subunit_(EC_4.2.1.33)	0.019086	0.0200389
3-isopropylmalate_dehydratase_small_subunit_(EC_4.2.1.33)_/_3-isopropylmalate_dehydrogenase_(EC_1.1.1.85)	0	0.000140405
3-isopropylmalate_dehydrogenase_(EC_1.1.1.85)	0.0396509	0.0398017
Aminodeoxychorismate_lyase_(EC_4.1.3.38)	0.000160106	2.18e-05
aminotransferase,_class_IV	5.2656e-05	3.11e-05
Branched-chain_amino_acid_aminotransferase_(EC_2.6.1.42)	0.00954559	0.0110615
Branched-chain_amino_acid_aminotransferase_(EC_2.6.1.42)_@_Aminodeoxychorismate_lyase_(EC_4.1.3.38)	6.60986e-06	0
Coenzyme_B_synthesis_from_2-oxoglutarate:_steps_4,_7,_8,_11,_and_12_[small_subunit]	0	7.02e-05
D-alanine_aminotransferase_(EC_2.6.1.21)	2.1246e-05	0
D-malate_dehydrogenase_[decarboxylating]_(EC_1.1.1.83)	4.9574e-05	9.36e-05
Homoaconitase_large_subunit_(EC_4.2.1.36)	3.30493e-05	0.000959435
Homoaconitase_small_subunit_(EC_4.2.1.36)	4.9574e-05	0.000468017
Homocitrate_synthase_(EC_2.3.3.14)	0.000528789	0.00028081
hypothetical_protein	4.9574e-05	4.68e-05
Predicted_protein	1.46886e-05	0.000140405
Predicted_protein_[Source:UniProtKB/TrEMBL;Acc:B9I7A2]	1.19345e-05	0
Probable_transcriptional_activator_for_leuABCD_operon	0.000198296	0.000140405
3-oxoadipate_CoA-transferase_subunit_B_(EC_2.8.3.6)	8.45512e-05	3.59e-05
4-coumarate--CoA_ligase_(EC_6.2.1.12)_@_Cinnamate--CoA_ligase	0.00021128	0.000138065
4-coumarate--CoA_ligase_(EC_6.2.1.12)_@_Cinnamate--CoA_ligase_/_Methylglutaconyl-CoA_hydratase_(EC_4.2.1.18)	4.9574e-05	7.02e-05
Acetoacetyl-CoA_synthetase_(EC_6.2.1.16)	0.0190556	0.028718
Acetoacetyl-CoA_synthetase_(EC_6.2.1.16)_/_Long-chain-fatty-acid--CoA_ligase_(EC_6.2.1.3)	0.0110591	0.0155977
Acetoacetyl-CoA_synthetase_[leucine]_(EC_6.2.1.16)	0.000619989	0.00104957
Acetyl/propionyl-CoA_carboxylase_biotin-containing_subunit_/_Acetyl/propionyl-CoA_carboxylase,_carboxyltransferase_component	0.000231476	0.000190807
Acyl-CoA_dehydrogenase	0.000220329	0.000167706
Acyl-CoA_dehydrogenase_(EC_1.3.8.1),_Mycobacterial_subgroup_FadE25	1.92788e-05	4.21e-05
Acyl-CoA_dehydrogenase_(EC_1.3.8.1),_Mycobacterial_subgroup_FadE9	2.20329e-05	7.8e-06
Acyl-CoA_dehydrogenase,_short-chain_specific_(EC_1.3.8.1)	8.26233e-06	0
Aminodeoxychorismate_lyase_(EC_4.1.3.38)	9.95152e-05	1.4e-05
aminotransferase,_class_IV	2.06558e-05	1.25e-05
Biotin_carboxyl_carrier_protein_of_methylcrotonyl-CoA_carboxylase	0.00129388	0.00193291
Biotin_carboxylase_of_acetyl-CoA_carboxylase_(EC_6.3.4.14)_/_Biotin_carboxyl_carrier_protein_of_acetyl-CoA_carboxylase	0.000256785	0.000327987
Biotin_carboxylase_of_methylcrotonyl-CoA_carboxylase_(EC_6.3.4.14)	0.000940804	0.00111154
Branched-chain_acyl-CoA_dehydrogenase_(EC_1.3.99.12)	0.00262168	0.0029455
Branched-chain_alpha-keto_acid_dehydrogenase,_E1_component,_alpha_subunit_(EC_1.2.4.4)	0.00924969	0.00876635
Branched-chain_alpha-keto_acid_dehydrogenase,_E1_component,_alpha_subunit_(EC_1.2.4.4)_/_Branched-chain_alpha-keto_acid_dehydrogenase,_E1_component,_beta_subunit_(EC_1.2.4.4)	0.0215831	0.0158732
Branched-chain_alpha-keto_acid_dehydrogenase,_E1_component,_alpha_subunit_(EC_1.2.4.4);_2-oxoisovalerate_dehydrogenase_alpha_subunit_(EC_1.2.4.4)	3.30493e-05	0.000140405
Branched-chain_alpha-keto_acid_dehydrogenase,_E1_component,_beta_subunit_(EC_1.2.4.4)	0.00843673	0.010167
Branched-chain_alpha-keto_acid_dehydrogenase,_E1_component,_beta_subunit_(EC_1.2.4.4);_2-oxoisovalerate_dehydrogenase_beta_subunit_(EC_1.2.4.4)	3.30493e-05	0.000234009
Branched-chain_amino_acid_aminotransferase_(EC_2.6.1.42)	0.0144436	0.0164293
Butyryl-CoA_dehydrogenase_(EC_1.3.8.1)	3.30493e-06	0
Butyryl-CoA_dehydrogenase_(EC_1.3.8.1)_@_Acyl-CoA_dehydrogenase_(EC_1.3.8.1),_Mycobacterial_subgroup_FadE12	8.26233e-06	2.34e-05
Butyryl-CoA_dehydrogenase_(EC_1.3.8.1)_@_Butyryl-CoA_dehydrogenase_(EC_1.3.8.1)_@_Acyl-CoA_dehydrogenase_(EC_1.3.8.1),_Mycobacterial_subgroup_FadE12	2.20329e-05	1.56e-05
Citrate_lyase_beta_chain_(EC_4.1.3.6)	1.32197e-05	2.27e-05
Citronellyl-CoA_dehydrogenase	8.81315e-05	3.12e-05
Citronellyl-CoA_synthetase	4.72133e-06	0
CoA_ligase_@_Long-chain_fatty-acid-CoA_ligase_(EC_6.2.1.3),_Mycobacterial_subgroup_FadD5	8.56922e-05	0.000243369
Dihydrolipoamide_acetyltransferase_component_(E2)_of_acetoin_dehydrogenase_complex_(EC_2.3.1.12)	0.000181771	0.000117004
Dihydrolipoamide_acetyltransferase_component_of_pyruvate_dehydrogenase_complex_(EC_2.3.1.12)_@_Dihydrolipoamide_acyltransferase_component_of_branched-chain_alpha-keto_acid_dehydrogenase_complex_(EC_2.3.1.168)	0.00026542	0.000127652
Dihydrolipoamide_acyltransferase_component_of_branched-chain_alpha-keto_acid_dehydrogenase_complex_(EC_2.3.1.168)	0.0143286	0.0160401
Dihydrolipoamide_acyltransferase_component_of_branched-chain_alpha-keto_acid_dehydrogenase_complex_(EC_2.3.1.168)_@_Dihydrolipoamide_acetyltransferase_component_of_pyruvate_dehydrogenase_complex_(EC_2.3.1.12)	1.65247e-05	2.34e-05
Dihydrolipoamide_dehydrogenase_(EC_1.8.1.4)	0.00715625	0.00981627
Dihydrolipoamide_dehydrogenase_(EC_1.8.1.4);_Dihydrolipoamide_dehydrogenase_of_2-oxoglutarate_dehydrogenase_(EC_1.8.1.4)	1.65247e-05	3.9e-05
Dihydrolipoamide_dehydrogenase_of_2-oxoglutarate_dehydrogenase_(EC_1.8.1.4)	3.67215e-06	0
Dihydrolipoamide_dehydrogenase_of_acetoin_dehydrogenase_(EC_1.8.1.4)_/_Dihydrolipoamide_dehydrogenase_(EC_1.8.1.4)	2.5705e-05	0.000166406
Dihydrolipoamide_dehydrogenase_of_branched-chain_alpha-keto_acid_dehydrogenase_(EC_1.8.1.4)	0.00891813	0.0088279
Dihydrolipoamide_dehydrogenase_of_branched-chain_alpha-keto_acid_dehydrogenase_(EC_1.8.1.4)_/_Dihydrolipoamide_dehydrogenase_(EC_1.8.1.4)	0.00090323	0.00103978
Dihydrolipoamide_dehydrogenase_of_pyruvate_dehydrogenase_complex_(EC_1.8.1.4);_Dihydrolipoamide_dehydrogenase_(EC_1.8.1.4)	0	1.34e-05
Dihydrolipoamide_succinyltransferase_component_(E2)_of_2-oxoglutarate_dehydrogenase_complex_(EC_2.3.1.61)	0.000254659	7.12e-05
Enoyl-CoA_hydratase	0	3.12e-05
FadE25_2	0.000948515	0.00122275
Geranyl-CoA_carboxylase_biotin-containing_subunit_(EC_6.4.1.5)	9.36397e-06	2.08e-05
Geranyl-CoA_carboxylase_carboxyl_transferase_subunit_(EC_6.4.1.5)	0.000198296	0
Hydroxymethylglutaryl-CoA_lyase_(EC_4.1.3.4)	0.0291767	0.0277536
Hydroxymethylglutaryl-CoA_reductase_(EC_1.1.1.34)	0.00983465	0.0168885
Hydroxymethylglutaryl-CoA_reductase_(EC_1.1.1.34)_/_Mevalonate_kinase_(EC_2.7.1.36)	0.000132197	0
Hydroxymethylglutaryl-CoA_synthase_(EC_2.3.3.10)	0.00319705	0.00218174
Hydroxymethylglutaryl-CoA_synthase_(EC_2.3.3.10)_/_conserved_protein_associated_with_acetyl-CoA_C-acyltransferase	7.71151e-05	0
hypothetical_protein	3.30493e-05	0
Isovaleryl-CoA_dehydrogenase_(EC_1.3.8.4)	0.0131577	0.0143263
Isovaleryl-CoA_dehydrogenase_(EC_1.3.8.4)_@_Acyl-CoA_dehydrogenase_(EC_1.3.8.1),_Mycobacterial_subgroup_FadE13	0.000115673	0.000167038
Isovaleryl-CoA_dehydrogenase_(EC_1.3.8.4)_@_Acyl-CoA_dehydrogenase_(EC_1.3.8.1),_Mycobacterial_subgroup_FadE19	0	5.23e-05
Isovaleryl-CoA_dehydrogenase_(EC_1.3.8.4);_Acyl-CoA_dehydrogenase,_short-chain_specific_(EC_1.3.8.1)	0.000228474	8.19e-05
Isovaleryl-CoA_dehydrogenase_(EC_1.3.8.4);_Butyryl-CoA_dehydrogenase_(EC_1.3.8.1)	0.00107342	0.00286911
Isovaleryl-CoA_dehydrogenase_(EC_1.3.8.4);_Butyryl-CoA_dehydrogenase_(EC_1.3.99.2)	8.39832e-05	5.2e-06
L-malyl-CoA/beta-methylmalyl-CoA_lyase_(EC_4.1.3.-),_actinobacterial_type	2.4787e-05	0.000194227
Leucine_dehydrogenase_(EC_1.4.1.9)	0.00901832	0.011859
Long-chain_fatty-acid-CoA_ligase_(EC_6.2.1.3),_Mycobacterial_subgroup_FadD35	0	3.86e-05
Long-chain_fatty-acid-CoA_ligase_(EC_6.2.1.3),_Mycobacterial_subgroup_FadD6	9.08856e-05	0.000140405
Long-chain-fatty-acid--CoA_ligase_(EC_6.2.1.3)_@_Long-chain_fatty-acid-CoA_ligase_(EC_6.2.1.3),_Mycobacterial_subgroup_FadD35	0.0021031	0.00357831
Long-chain-fatty-acid--CoA_ligase_(EC_6.2.1.3)_/_Acetoacetyl-CoA_synthetase_[leucine]_(EC_6.2.1.16)	0.000122597	0.000383774
Methylcrotonyl-CoA_carboxylase_biotin-containing_subunit_(EC_6.4.1.4)	0.0180125	0.0170616
Methylcrotonyl-CoA_carboxylase_biotin-containing_subunit_(EC_6.4.1.4)_#_frameshift	1.10164e-05	0
Methylcrotonyl-CoA_carboxylase_carboxyl_transferase_subunit_(EC_6.4.1.4)	0.00966602	0.0118102
Methylglutaconyl-CoA_hydratase_(EC_4.2.1.18)	0.00835614	0.00678168
Pantoate--beta-alanine_ligase_(EC_6.3.2.1)_/_Hydroxymethylglutaryl-CoA_reductase_(EC_1.1.1.34)	6.60986e-05	4.68e-05
Polyketide_biosynthesis_3-hydroxy-3-methylglutaryl-ACP_synthase_PksG	4.40658e-05	0
Predicted_transcriptional_regulator_LiuR_of_leucine_degradation_pathway,_MerR_family	8.26233e-06	0
Probable_polyketide_biosynthesis_enoyl-CoA_hydratase_PksH	2.20329e-05	0
Propionyl-CoA_carboxylase_biotin-containing_subunit_(EC_6.4.1.3)_@_Biotin_carboxylase_of_acetyl-CoA_carboxylase_(EC_6.3.4.14)	5.08814e-05	1.56e-05
Pyruvate_carboxylase_(EC_6.4.1.1)	0	3.9e-05
Pyruvate_dehydrogenase_E1_component_alpha_subunit_(EC_1.2.4.1);_Branched-chain_alpha-keto_acid_dehydrogenase,_E1_component,_alpha_subunit_(EC_1.2.4.4)	3.30493e-05	2.5e-05
Pyruvate_dehydrogenase_E1_component_beta_subunit_(EC_1.2.4.1);_Branched-chain_alpha-keto_acid_dehydrogenase,_E1_component,_beta_subunit_(EC_1.2.4.4)	0.000299726	0.000171216
similar_to_methylcrotonyl-CoA_carboxylase_carboxyl_transferase_subunit	0.000141561	0.000156006
Succinyl-CoA:3-ketoacid-coenzyme_A_transferase_subunit_A_(EC_2.8.3.5)	0.00684186	0.004994
Succinyl-CoA:3-ketoacid-coenzyme_A_transferase_subunit_A_(EC_2.8.3.5)_/_Succinyl-CoA:3-ketoacid-coenzyme_A_transferase_subunit_B_(EC_2.8.3.5)	0.000540802	0.000477377
Succinyl-CoA:3-ketoacid-coenzyme_A_transferase_subunit_B_(EC_2.8.3.5)	0.00602054	0.00435395
Valine_dehydrogenase_(EC_1.4.1.-)	2.20329e-05	4.68e-05
1,2-epoxyphenylacetyl-CoA_isomerase_(EC_5.3.3.18)	8.79479e-05	5.66e-05
2-hydroxy-3-oxopropionate_reductase_(EC_1.1.1.60)	9.08856e-05	0.000128705
2,3-dehydroadipyl-CoA_hydratase_(EC_4.2.1.17)	2.20329e-05	2.6e-06
3-hydroxyacyl-CoA_dehydrogenase_(EC_1.1.1.35)	0.00199723	0.00189993
3-hydroxyacyl-CoA_dehydrogenase_(EC_1.1.1.35)_@_17hydroxysteroid_dehydrogenase_type_10_(HSD10)-like	0.000456238	0.000521935
3-hydroxyacyl-CoA_dehydrogenase_(EC_1.1.1.35)_/_Enoyl_CoA_hydratase_(EC_4.2.1.17)	0.000283673	0.000196886
3-hydroxybutyryl-CoA_dehydrogenase_(EC_1.1.1.157)	0.000263155	9.02e-05
3-hydroxybutyryl-CoA_dehydrogenase_(EC_1.1.1.157);_3-hydroxyacyl-CoA_dehydrogenase_(EC_1.1.1.35)	0.00584647	0.00881321
3-hydroxyisobutyrate_dehydrogenase_(EC_1.1.1.31)	0.0311402	0.0309133
3-hydroxyisobutyrate_dehydrogenase_and_related_beta-hydroxyacid_dehydrogenases	6.60986e-05	0
3-hydroxyisobutyryl-CoA_hydrolase_(EC_3.1.2.4)	0.0101564	0.0107839
3-hydroxyisobutyryl-CoA_hydrolase_(EC_3.1.2.4);_Enoyl-CoA_hydratase_(EC_4.2.1.17)	1.10164e-05	0
3-methylthioacryloyl-CoA_hydratase_2_(DmdD2)	7.90823e-05	0
Acetoin_dehydrogenase_E1_component_alpha-subunit_(EC_1.2.4.-)_/_Acetoin_dehydrogenase_E1_component_beta-subunit_(EC_1.2.4.-)	1.10164e-05	1.56e-05
Acetoin_dehydrogenase_E1_component_beta-subunit_(EC_1.2.4.-)	0.000121181	4.68e-05
acetyl-CoA_acetyltransferase-like_protein	9.4007e-05	5.85e-05
Acyl-CoA_dehydrogenase	0.000341211	0.000299828
Acyl-CoA_dehydrogenase_(EC_1.3.8.1),_Mycobacterial_subgroup_FadE31	0.000300749	0.000261774
Acyl-CoA_dehydrogenase_(EC_1.3.8.7);_Butyryl-CoA_dehydrogenase_(EC_1.3.8.1)	4.19018e-05	1.17e-05
Acyl-CoA_dehydrogenase_PA4979	8.36069e-05	5.91e-05
Acyl-CoA_dehydrogenase,_long-chain_specific_(EC_1.3.8.8)	1.98296e-05	2.81e-05
Acyl-CoA_dehydrogenase,_short-chain_specific_(EC_1.3.8.1)	2.9705e-05	2.01e-05
Aminodeoxychorismate_lyase_(EC_4.1.3.38)	0.000156433	2.18e-05
aminotransferase,_class_IV	5.2656e-05	3.11e-05
ATP-dependent_Clp_protease_ATP-binding_subunit_ClpA	1.10164e-05	7.8e-05
Branched-chain_acyl-CoA_dehydrogenase_(EC_1.3.99.12)	0.00316062	0.00253944
Branched-chain_alpha-keto_acid_dehydrogenase,_E1_component,_alpha_subunit_(EC_1.2.4.4)	0.00364213	0.00449237
Branched-chain_alpha-keto_acid_dehydrogenase,_E1_component,_alpha_subunit_(EC_1.2.4.4)_/_Branched-chain_alpha-keto_acid_dehydrogenase,_E1_component,_beta_subunit_(EC_1.2.4.4)	0.0135068	0.0139084
Branched-chain_alpha-keto_acid_dehydrogenase,_E1_component,_beta_subunit_(EC_1.2.4.4)	0.00460424	0.00601874
Branched-chain_amino_acid_aminotransferase_(EC_2.6.1.42)	0.0064167	0.00851908
Butyrate_kinase_(EC_2.7.2.7)	6.60986e-05	3.12e-05
Butyryl-CoA_dehydrogenase_(EC_1.3.8.1)	0.00419623	0.0057967
Butyryl-CoA_dehydrogenase_(EC_1.3.99.2)	0.0219297	0.0272032
Carnitine_3-dehydrogenase_(EC_1.1.1.108)_/_Carnitine_3-dehydratase_@_3-hydroxyacyl-CoA_dehydrogenase_(EC_1.1.1.35)_/_Enoyl-CoA_hydratase_(EC_4.2.1.17)	6.60986e-06	0
Citronellyl-CoA_dehydrogenase	1.10164e-05	0
D-alanine_aminotransferase_(EC_2.6.1.21)	2.1246e-05	0
D-beta-hydroxybutyrate_dehydrogenase_(EC_1.1.1.30)_/_Uncharacterized_oxidoreductase_YgbJ	0.000198296	0
Dihydrolipoamide_acetyltransferase_component_(E2)_of_acetoin_dehydrogenase_complex_(EC_2.3.1.12)	0.000320578	0.000561621
Dihydrolipoamide_acetyltransferase_component_of_pyruvate_dehydrogenase_complex_(EC_2.3.1.12)_@_Dihydrolipoamide_acyltransferase_component_of_branched-chain_alpha-keto_acid_dehydrogenase_complex_(EC_2.3.1.168)	5.05993e-05	2.08e-05
Dihydrolipoamide_acetyltransferase_component_of_pyruvate_dehydrogenase_complex_(EC_2.3.1.12);_Dihydrolipoamide_acyltransferase_component_of_branched-chain_alpha-keto_acid_dehydrogenase_complex_(EC_2.3.1.168)	2.1364e-05	3.26e-05
Dihydrolipoamide_acyltransferase_component_of_branched-chain_alpha-keto_acid_dehydrogenase_complex_(EC_2.3.1.168)	0.0063985	0.00836226
Dihydrolipoamide_dehydrogenase	6.60986e-06	0
Dihydrolipoamide_dehydrogenase_(EC_1.8.1.4)	1.07541e-05	2.08e-05
Dihydrolipoamide_dehydrogenase_(EC_1.8.1.4)_@_Dihydrolipoamide_dehydrogenase_of_branched-chain_alpha-keto_acid_dehydrogenase_(EC_1.8.1.4)_@_Dihydrolipoamide_dehydrogenase_of_2-oxoglutarate_dehydrogenase_(EC_1.8.1.4)_@_Dihydrolipoamide_dehydrogenase_of_glycine_cleavage_system,_L_protein_(EC_1.8.1.4)	4.13116e-05	3.12e-05
Dihydrolipoamide_dehydrogenase_of_acetoin_dehydrogenase_(EC_1.8.1.4)	0.00095843	0.000959435
Dihydrolipoamide_dehydrogenase_of_branched-chain_alpha-keto_acid_dehydrogenase_(EC_1.8.1.4)	0.00390128	0.00452266
Dihydrolipoamide_dehydrogenase_of_branched-chain_alpha-keto_acid_dehydrogenase_(EC_1.8.1.4)_/_Dihydrolipoamide_dehydrogenase_(EC_1.8.1.4)	0.000713039	0.000378574
Dihydrolipoamide_succinyltransferase_component_(E2)_of_2-oxoglutarate_dehydrogenase_complex_(EC_2.3.1.61)	4.72133e-06	0
Domain_of_unknown_function_DUF1537_/_ketose-bisphosphate_aldolase_class-II_family_protein	3.30493e-06	7.8e-06
Enoyl-CoA_hydratase	6.45249e-05	8.5e-05
Enoyl-CoA_hydratase_(EC_4.2.1.17)	0.025776	0.0268812
Enoyl-CoA_hydratase_(EC_4.2.1.17)_@_Enoyl-CoA_hydratase_EchA5_(EC_4.2.1.17)_#_Irg1	1.19345e-05	4.03e-05
Enoyl-CoA_hydratase_(EC_4.2.1.17)_/_3-hydroxyacyl-CoA_dehydrogenase_(EC_1.1.1.35)_/_3-hydroxybutyryl-CoA_epimerase_(EC_5.1.2.3)	0.00240966	0.00167833
Enoyl-CoA_hydratase_(EC_4.2.1.17)_/_3,2-trans-enoyl-CoA_isomerase_(EC_5.3.3.8)_/_3-hydroxyacyl-CoA_dehydrogenase_(EC_1.1.1.35)	0.00049078	2.24e-05
Enoyl-CoA_hydratase_(EC_4.2.1.17)_/_Delta(3)-cis-delta(2)-trans-enoyl-CoA_isomerase_(EC_5.3.3.8)_/_3-hydroxyacyl-CoA_dehydrogenase_(EC_1.1.1.35)	0.000183738	7.25e-05
Enoyl-CoA_hydratase_(EC_4.2.1.17)_/_Delta(3)-cis-delta(2)-trans-enoyl-CoA_isomerase_(EC_5.3.3.8)_/_3-hydroxyacyl-CoA_dehydrogenase_(EC_1.1.1.35)_/_3-hydroxybutyryl-CoA_epimerase_(EC_5.1.2.3)	0.00316396	0.00171156
Enoyl-CoA_hydratase_(EC_4.2.1.17)#Irg1	0.000138894	0.000260206
Enoyl-CoA_hydratase_[isoleucine_degradation]_(EC_4.2.1.17)_/_3-hydroxyacyl-CoA_dehydrogenase_(EC_1.1.1.35)	0.00248677	0.00292364
Enoyl-CoA_hydratase_[isoleucine_degradation]_(EC_4.2.1.17)_/_3-hydroxyacyl-CoA_dehydrogenase_(EC_1.1.1.35)_/_3-hydroxybutyryl-CoA_epimerase_(EC_5.1.2.3)	0.00498564	0.00503241
Enoyl-CoA_hydratase_[valine_degradation]_(EC_4.2.1.17)	0.0166824	0.0198907
Enoyl-CoA_hydratase_[valine_degradation]_(EC_4.2.1.17)_/_Enoyl-CoA_hydratase_[isoleucine_degradation]_(EC_4.2.1.17)	4.9574e-05	0
Enoyl-CoA_hydratase_EchA5_(EC_4.2.1.17)_#_Irg1	5.50822e-06	2.34e-05
Enoyl-CoA_hydratase/isomerase_family_protein	3.66297e-05	4.99e-05
hypothetical_protein	5.69183e-05	1.19e-05
Isovaleryl-CoA_dehydrogenase_(EC_1.3.8.4)	0.000285042	0.000236432
Isovaleryl-CoA_dehydrogenase_(EC_1.3.8.4);_Butyryl-CoA_dehydrogenase_(EC_1.3.8.1)	0.00042339	0.000275948
Isovaleryl-CoA_dehydrogenase_(EC_1.3.8.4);_Butyryl-CoA_dehydrogenase_(EC_1.3.99.2)	0.000128521	7.12e-05
Malonate-semialdehyde_dehydrogenase_(EC_1.2.1.18)	4.9574e-05	2.34e-05
Methylmalonate-semialdehyde_dehydrogenase_(EC_1.2.1.27)	0.042981	0.0501641
Phenylitaconyl-CoA_hydratase_(EC_4.2.1.-)	0	9.36e-06
Phosphate_acetyltransferase_(EC_2.3.1.8)	4.42494e-05	0
phosphotransbutyrylase_(EC_2.3.1.19)	2.20329e-05	3.12e-05
phosphotransbutyrylase_(EC_2.3.1.19)_/_Phosphate_acetyltransferase_(EC_2.3.1.8)	4.59018e-05	1.87e-05
Predicted_protein	4.00264e-05	2.81e-05
Predicted_protein_[Source:UniProtKB/TrEMBL;Acc:B9H495]	1.10164e-05	0
Predicted_protein_[Source:UniProtKB/TrEMBL;Acc:B9I7A2]	1.19345e-05	0
Predicted_protein_[Source:UniProtKB/TrEMBL;Acc:B9IED7]	0	9.36e-06
Predicted_protein_[Source:UniProtKB/TrEMBL;Acc:B9ILU7]	2.64395e-05	0
Predicted_transcriptional_regulator_LiuR_of_leucine_degradation_pathway,_MerR_family	8.26233e-06	0
Probable_acyl-CoA_dehydrogenase_(EC_1.3.99.3)	0.00570006	0.00558194
Putative_acyl-CoA_dehydrogenase	0.002506	0.00275842
Putative_dehydrogenase	8.26233e-05	0.000351013
Pyruvate_dehydrogenase_E1_component_alpha_subunit_(EC_1.2.4.1)	2.20329e-05	0.000132605
Pyruvate_dehydrogenase_E1_component_alpha_subunit_(EC_1.2.4.1);_Branched-chain_alpha-keto_acid_dehydrogenase,_E1_component,_alpha_subunit_(EC_1.2.4.4)	3.30493e-05	2.5e-05
Pyruvate_dehydrogenase_E1_component_beta_subunit_(EC_1.2.4.1);_Branched-chain_alpha-keto_acid_dehydrogenase,_E1_component,_beta_subunit_(EC_1.2.4.4)	0.000288709	0.000171216
sigma-54_dependent_DNA-binding_response_regulator	0.000515019	0.000180967
Small_molecule_metabolism;_degradation;_carbon_compounds	9.63938e-06	0
Trans-feruloyl-CoA_hydratase_(EC_4.2.1.101)	6.64376e-05	6.98e-05
Transcriptional_regulator_BkdR_of_isoleucine_and_valine_catabolism_operon	0.00171967	0.00055382
Transcriptional_regulatory_protein	0.000244565	3.12e-05
NAD-specific_glutamate_dehydrogenase_(EC_1.4.1.2)	0.00145913	0.00205114
NAD-specific_glutamate_dehydrogenase_(EC_1.4.1.2)_/_NADP-specific_glutamate_dehydrogenase_(EC_1.4.1.4)	8.4643e-05	0.000171606
NAD-specific_glutamate_dehydrogenase_(EC_1.4.1.2),_large_form	0.0411971	0.044836
NAD-specific_glutamate_dehydrogenase_(EC_1.4.1.2);_NADP-specific_glutamate_dehydrogenase_(EC_1.4.1.4)	0.00928815	0.0135241
NADP-specific_glutamate_dehydrogenase_(EC_1.4.1.4)	0.0017416	0.00146752
Predicted_protein	4.9574e-05	4.68e-05
Gamma-glutamyl-putrescine_synthetase_(EC_6.3.1.11)	5.78363e-05	0
Glutamine_synthetase_(EC_6.3.1.2),_putative	0.00441208	0.0082371
glutamine_synthetase_family_protein	0.0110443	0.0082839
Glutamine_synthetase_GlnA3_(EC_6.3.1.2)	6.60986e-05	0.000140405
Glutamine_synthetase_type_I_(EC_6.3.1.2)	0.0314191	0.0474632
Glutamine_synthetase_type_II,_eukaryotic_(EC_6.3.1.2)	0.00378104	0.0030582
Glutamine_synthetase_type_III,_GlnN_(EC_6.3.1.2)	0.0129608	0.0128678
Glutamine_synthetase,_clostridia_type_(EC_6.3.1.2)	0	0.0004737
Predicted_protein	1.65247e-05	0
Alanine_transaminase_(EC_2.6.1.2)_##_AlaA	0.000171306	0.000234009
Aminotransferase,_class_I_and_II	0.000142742	0.000145531
Aromatic-amino-acid_aminotransferase_(EC_2.6.1.57)	9.08856e-05	0.000140405
asparaginase/glutaminase	0.000476461	8.58e-05
Asparagine_synthetase_[glutamine-hydrolyzing]_(EC_6.3.5.4)	0.133225	0.137744
Asparagine_synthetase_[glutamine-hydrolyzing]_(EC_6.3.5.4)_AsnB	0.00249798	0.00422151
Asparagine_synthetase_[glutamine-hydrolyzing]_(EC_6.3.5.4)_AsnH	0.0193614	0.0193564
Asparagine_synthetase_[glutamine-hydrolyzing]_(EC_6.3.5.4)_AsnH_#_fragment	0.000363543	0.000140405
Asparagine_synthetase_[glutamine-hydrolyzing]_(EC_6.3.5.4)_YisO	0.000638953	0.000234009
Aspartate_aminotransferase_(EC_2.6.1.1)	0.0256089	0.0222401
Aspartate_aminotransferase_(EC_2.6.1.1)_@_Aromatic-amino-acid_aminotransferase_(EC_2.6.1.57)	8.02626e-06	6.69e-06
Aspartate_aminotransferase_(EC_2.6.1.1)_@_Aspartate--prephenate_aminotransferase_(EC_2.6.1.78)_@_Glutamate--prephenate_aminotransferase_(EC_2.6.1.79)	1.65247e-05	6.4e-05
Aspartate_aminotransferase_(EC_2.6.1.1)_@_Biosynthetic_Aromatic_amino_acid_aminotransferase_beta_(EC_2.6.1.57)	6.60986e-06	2.34e-05
Aspartate_aminotransferase_(EC_2.6.1.1)_@_Biosynthetic_Aromatic_amino_acid_aminotransferase_beta_(EC_2.6.1.57)_/_Glutamine-dependent_2-keto-4-methylthiobutyrate_transaminase	0.000120905	0.000113104
Aspartate_aminotransferase_(EC_2.6.1.1)_@_Histidinol-phosphate_aminotransferase_(EC_2.6.1.9)	4.63608e-05	0
Aspartate_aminotransferase_(EC_2.6.1.1)_/_Glutamine-dependent_2-keto-4-methylthiobutyrate_transaminase	0.000479097	0.000217202
Aspartate_ammonia-lyase_(EC_4.3.1.1)	0.017509	0.00820044
Aspartate_racemase_(EC_5.1.1.13)	0.0112808	0.00992196
Aspartate_racemase_(EC_5.1.1.13)_#_duplicated_catalytic_domain	1.65247e-05	0
Aspartate--ammonia_ligase_(EC_6.3.1.1)	0.00049574	0.000982836
Bacitracin_synthetase_3_(BA3)_[Includes:_ATP-dependent_isoleucine_adenylase_(IleA)_(Isoleucine_activase);_ATP-dependent_D-phenylalanine_adenylase_(D-PheA)_(D-phenylalanine_activase);_ATP-dependent_histidine_adenylase_(HisA)_(Histidine_activase);_ATP-dependent_D-aspartate_adenylase_(D-AspA)_(D-aspartate_activase);_ATP-dependent_asparagine_adenylase_(AsnA)_(Asparagine_activase);_Aspartate_racemase_…	0.000561838	9.36e-05
Biosynthetic_Aromatic_amino_acid_aminotransferase_alpha_(EC_2.6.1.57)_@_Aromatic-amino-acid_aminotransferase_(EC_2.6.1.57)_@_Aspartate_aminotransferase_(EC_2.6.1.1)	5.67347e-05	0
Biosynthetic_Aromatic_amino_acid_aminotransferase_alpha_(EC_2.6.1.57)_@_Aspartate_aminotransferase_(EC_2.6.1.1)	0.00072041	0.000525111
Biosynthetic_Aromatic_amino_acid_aminotransferase_alpha_(EC_2.6.1.57)_@_Aspartate_aminotransferase_(EC_2.6.1.1)_@_Glutamine-dependent_2-keto-4-methylthiobutyrate_transaminase	1.10164e-05	0
Biosynthetic_Aromatic_amino_acid_aminotransferase_beta_(EC_2.6.1.57)	5.3233e-05	0.000213728
Biosynthetic_Aromatic_amino_acid_aminotransferase_beta_(EC_2.6.1.57)_/_Aspartate_aminotransferase_(EC_2.6.1.1)	1.10164e-05	0
bll7080;_hypothetical_protein	0.000219778	4.68e-05
Carboxyethyl)arginine_beta-lactam-synthase_(EC_6.3.3.4)	0	4.68e-05
Cystathionine_beta-lyase_(EC_4.4.1.8)	1.65247e-05	0
Cystathionine_beta-lyase_(EC_4.4.1.8)_##_Bsu_PatB	3.30493e-05	3.12e-05
Cystathionine_beta-lyase_PatB_(EC_4.4.1.8)	0	4.68e-05
DNA-binding_protein_DoeX,_ectoine_utilization_regulator	6.60986e-05	0
Domain_of_unknown_function_DUF4440	0.000578363	0.00081903
Ferredoxin-dependent_glutamate_synthase_(EC_1.4.7.1)	0.0139768	0.0096119
Fumarate_hydratase_class_II_(EC_4.2.1.2)	0.00026164	7.02e-05
Gamma-glutamyl-putrescine_synthetase_(EC_6.3.1.11)	9.08856e-05	0
Glutamate_racemase_(EC_5.1.1.3)	0.0156608	0.0146625
Glutamate_racemase_(EC_5.1.1.3)_/_Nucleoside_5-triphosphatase_RdgB_(dHAPTP,_dITP,_XTP-specific)_(EC_3.6.1.15)	1.29837e-05	6.69e-06
Glutamate_synthase_[NADPH]_large_chain_(EC_1.4.1.13)	0.16822	0.179399
Glutamate_synthase_[NADPH]_large_chain_(EC_1.4.1.13)_#_frameshift	1.65247e-05	4.68e-05
Glutamate_synthase_[NADPH]_putative_GlxC_chain_(EC_1.4.1.13)	0.0038205	0.00388142
Glutamate_synthase_[NADPH]_small_chain_(EC_1.4.1.13)	0.0775761	0.0667719
Glutaminase_(EC_3.5.1.2)	0.0255141	0.00996876
Glutamine_amidotransferase_protein_GlxB_(EC_2.4.2.-)	0.00408049	0.00485178
Glutamine_synthetase_(EC_6.3.1.2)	0.000512264	0.000413415
glutamine_synthetase_family_protein	0.0280851	0.0168486
Glutamine_synthetase_family_protein_in_hypothetical_Actinobacterial_gene_cluster	0.0126012	0.0179329
Glutamine_synthetase_type_I_(EC_6.3.1.2)	0.0312924	0.0466667
Glutamine_synthetase_type_II,_eukaryotic_(EC_6.3.1.2)	0.00386367	0.00327816
Glutamine_synthetase_type_III,_GlnN_(EC_6.3.1.2)	0.0129608	0.0128678
Glutamine_synthetase,_clostridia_type_(EC_6.3.1.2)	0	0.0004737
GntR_family_transcriptional_regulator_Atu0235_@_Transcriptional_regulator,_GntR_family_domain	1.32197e-05	0
GntR_family_transcriptional_regulator_YjiR_@_Transcriptional_regulator,_GntR_family_domain	8.042e-05	1.56e-05
Histidinol-phosphate_aminotransferase_(EC_2.6.1.9)	8.26233e-06	0
hypothetical_protein	0.000295791	0.000173166
Hypothetical_protein_of_L-Asparaginase_type_2-like_superfamily	1.65247e-05	0
Isoaspartyl_aminopeptidase_(EC_3.4.19.5)_@_Asp-X_dipeptidase	0.00024787	2.34e-05
L-asparaginase_(EC_3.5.1.1)	0.0197167	0.0168263
L-asparaginase_I,_cytoplasmic_(EC_3.5.1.1)	0.00142938	0.000678625
L,L-diaminopimelate_aminotransferase_(EC_2.6.1.83),_DapL2_type	0	2.34e-05
Leucine-responsive_regulatory_protein,_regulator_for_leucine_(or_lrp)_regulon_and_high-affinity_branched-chain_amino_acid_transport_system	0.00879497	0.00761308
LL-diaminopimelate_aminotransferase_(EC_2.6.1.83),_predicted_alternative	6.60986e-05	0
Methionine_aminotransferase,_PLP-dependent_@_Glutamine-dependent_2-keto-4-methylthiobutyrate_transaminase	2.14821e-05	0
N-acetyl-L,L-diaminopimelate_aminotransferase_homolog	0	1.56e-05
N4-(beta-N-acetylglucosaminyl)-L-asparaginase,_putative	0.00299096	0.00441496
NAD-specific_glutamate_dehydrogenase_(EC_1.4.1.2)	0.00142608	0.00184833
NAD-specific_glutamate_dehydrogenase_(EC_1.4.1.2)_/_NADP-specific_glutamate_dehydrogenase_(EC_1.4.1.4)	8.4643e-05	0.000171606
NAD-specific_glutamate_dehydrogenase_(EC_1.4.1.2),_large_form	0.0411971	0.044836
NAD-specific_glutamate_dehydrogenase_(EC_1.4.1.2);_NADP-specific_glutamate_dehydrogenase_(EC_1.4.1.4)	0.00941043	0.0136833
NADH-dependent_reduced_ferredoxin:NADP+_oxidoreductase_subunit_A_/_NADH-dependent_reduced_ferredoxin:NADP+_oxidoreductase_subunit_B	0.000269903	0.000132605
NADH-dependent_reduced_ferredoxin:NADP+_oxidoreductase_subunit_B	0.000856528	0.00118174
NADH-dependent_reduced_ferredoxin:NADP+_oxidoreductase_subunit_B_##_Aquifex_form_(possibly_different_function)	0	4.68e-05
NADP-specific_glutamate_dehydrogenase_(EC_1.4.1.4)	0.00177465	0.00151432
Ornithine_aminotransferase_(EC_2.6.1.13)_@_Aspartate_aminotransferase_(EC_2.6.1.1)	0.000132197	2.34e-05
Predicted_protein	6.60986e-05	4.68e-05
Putative_aminotransferase	5.78363e-05	0
Similar_to_glutamate_synthase,_large_subunit	0.000881315	0.00257565
Similar_to_histidinol-phosphate_aminotransferase	1.98296e-05	7.33e-05
Small_molecule_metabolism;_central_intermediary_metabolism;_amino_acids	1.76263e-05	0
Transcriptional_regulator_of_pyridoxine_metabolsim,_GntR_family_domain	6.60986e-06	1.87e-05
Transcriptional_regulator,_GntR_family	2.80919e-05	2.11e-05
Transcriptional_regulator,_GntR_family_/_Aspartate_aminotransferase_(EC_2.6.1.1)	0.000260539	0.000187318
Transcriptional_regulator,_GntR_family_domain_/_Aspartate_aminotransferase_(EC_2.6.1.1)	0.00881988	0.0102729
Transcriptional_regulator,_GntR_family_domain_/_Aspartate_aminotransferase_(EC_2.6.1.1)_/_Glutamine-dependent_2-keto-4-methylthiobutyrate_transaminase	4.72133e-06	0
Uncharacterized_[4Fe4S]_protein_YgfK	1.65247e-05	4.68e-05
Uncharacterized_PLP-dependent_aminotransferase_YfdZ	2.4787e-05	0.000128705
3-Indoleacetonitrile_aminohydrolase(EC_3.5.5.1)_/_Nitrile_hydratase_(EC_4.2.1.84)	0.000264395	0.000514819
Aconitate_hydratase_(EC_4.2.1.3)	1.10164e-05	4.68e-05
Aspartate_aminotransferase_(EC_2.6.1.1)	3.30493e-05	1.56e-05
Aspartate_aminotransferase_(EC_2.6.1.1)_@_Aspartate--prephenate_aminotransferase_(EC_2.6.1.78)_@_Glutamate--prephenate_aminotransferase_(EC_2.6.1.79)	0	1.87e-05
Citrate_synthase_(si)_(EC_2.3.3.1)	0	9.36e-05
Ferredoxin-dependent_glutamate_synthase_(EC_1.4.7.1)	0	1.17e-05
Glutamate_synthase_[NADH]_(EC_1.4.1.14)	0.000148722	0.000374414
Glutamine_synthetase_type_II,_eukaryotic_(EC_6.3.1.2)	4.72133e-06	2.5e-05
Ornithine_aminotransferase_(EC_2.6.1.13)	0	0.000101404
Phosphoenolpyruvate_carboxylase_(EC_4.1.1.31)	6.05904e-05	2.34e-05
Pyruvate,phosphate_dikinase_(EC_2.7.9.1)	0	2.34e-05
Gamma-DL-glutamyl_hydrolase_PgsS_(EC_3.4.19.-),_catalyzes_PGA_release	0.000115673	0.000140405
Gamma-glutamyltranspeptidase_(EC_2.3.2.2)	6.60986e-05	1.17e-05
Gamma-glutamyltranspeptidase_(EC_2.3.2.2)_@_Glutathione_hydrolase_(EC_3.4.19.13)	0.000170204	0.000198907
Gamma-glutamyltranspeptidase_PgsD/CapD_(EC_2.3.2.2),_catalyses_PGA_anchorage_to_peptidoglycan	4.9574e-05	0
Glutamate_racemase_(EC_5.1.1.3)	2.4787e-05	0
Poly-gamma-glutamate_synthase_subunit_PgsA/CapA_(EC_6.3.2.-)	0.000313969	0.000397815
Poly-gamma-glutamate_synthase_subunit_PgsB/CapB_(EC_6.3.2.-)	0.000115673	7.02e-05
Transition_state_regulatory_protein_AbrB	3.30493e-05	0
Aspartate_ammonia-lyase_(EC_4.3.1.1)	0.000165247	3.12e-05
Gamma-DL-glutamyl_hydrolase_PgsS_(EC_3.4.19.-),_catalyzes_PGA_release	0.000115673	9.36e-05
Gamma-glutamyltranspeptidase_(EC_2.3.2.2)	6.60986e-05	1.17e-05
Gamma-glutamyltranspeptidase_(EC_2.3.2.2)_@_Glutathione_hydrolase_(EC_3.4.19.13)	0.000252827	0.000325272
Gamma-glutamyltranspeptidase_PgsD/CapD_(EC_2.3.2.2),_catalyses_PGA_anchorage_to_peptidoglycan	4.9574e-05	0
Glutamate_racemase_(EC_5.1.1.3)	2.4787e-05	0
L-asparaginase_(EC_3.5.1.1)	3.30493e-05	0.00015712
L-asparaginase_I,_cytoplasmic_(EC_3.5.1.1)	6.60986e-05	2.34e-05
NAD-dependent_malic_enzyme_(EC_1.1.1.38)	0.000176263	0.000149765
NADP-dependent_malic_enzyme_(EC_1.1.1.40)	0.000272657	0.000448516
Oxaloacetate_decarboxylase_involved_in_citrate_fermentation_(EC_4.1.1.3)	0.000110164	0.000200467
Poly-gamma-glutamate_synthase_subunit_PgsA/CapA_(EC_6.3.2.-)	0.000313969	0.000397815
Poly-gamma-glutamate_synthase_subunit_PgsB/CapB_(EC_6.3.2.-)	0.000115673	2.34e-05
Transition_state_regulatory_protein_AbrB	3.30493e-05	0
Adenylosuccinate_synthetase_(EC_6.3.4.4)	0.0136223	0.0163988
Adenylosuccinate_synthetase_(EC_6.3.4.4)_/_Domain_of_unknown_function	2.20329e-05	0
Aminotransferase	6.60986e-05	0
Aspartate_aminotransferase_(EC_2.6.1.1)	0	0.000140405
Aspartate_aminotransferase_(EC_2.6.1.1)_@_Biosynthetic_Aromatic_amino_acid_aminotransferase_beta_(EC_2.6.1.57)_@_Histidinol-phosphate_aminotransferase_(EC_2.6.1.9)	4.9574e-05	0
Aspartate_aminotransferase_(EC_2.6.1.1)_@_Histidinol-phosphate_aminotransferase_(EC_2.6.1.9)	7.24331e-05	6.01e-05
Aspartate_aminotransferase_(EC_2.6.1.1)_@_Histidinol-phosphate_aminotransferase_(EC_2.6.1.9)_@_Biosynthetic_Aromatic_amino_acid_aminotransferase_beta_(EC_2.6.1.57)	0	1.56e-05
ATP_phosphoribosyltransferase_(EC_2.4.2.17)	0.0416587	0.0412323
ATP_phosphoribosyltransferase_regulatory_subunit_(EC_2.4.2.17)	0.0176483	0.015585
ATP_phosphoribosyltransferase_regulatory_subunit_(EC_2.4.2.17)_/_ATP_phosphoribosyltransferase_(EC_2.4.2.17)	0	4.68e-05
Biosynthetic_Aromatic_amino_acid_aminotransferase_beta_(EC_2.6.1.57)	0.00123935	0.000472697
Biosynthetic_Aromatic_amino_acid_aminotransferase_beta_(EC_2.6.1.57)_@_Histidinol-phosphate_aminotransferase_(EC_2.6.1.9)	0.0113343	0.0113299
D-glycero-beta-D-manno-heptose-1,7-bisphosphate_7-phosphatase_(EC_3.1.3.82)	0.00024787	0.000171606
D-glycero-beta-D-manno-heptose-1,7-bisphosphate_7-phosphatase_(EC_3.1.3.82);_Histidinol-phosphatase_(EC_3.1.3.15)	0.00273428	0.0036911
D-glycero-beta-D-manno-heptose-1,7-bisphosphate_7-phosphatase_(EC_3.1.3.82);_possible_Histidinol-phosphatase_(EC_3.1.3.15)	0.000132197	7.8e-05
D-glycero-D-manno-heptose_1,7-bisphosphate_phosphatase_(EC_3.1.1.-);_Histidinol-phosphatase_(EC_3.1.3.15)	0.00437132	0.00468719
domain_of_unknown_function_/_Similar_to_L-threonine_3-O-phosphate_decarboxylase	6.05904e-05	2.34e-05
HAD_family_hydrolase	0.000347018	0.000748827
Histidinol_dehydrogenase_(EC_1.1.1.23)	0.0691282	0.064329
Histidinol_dehydrogenase_(EC_1.1.1.23)_/_Histidinol-phosphate_aminotransferase_(EC_2.6.1.9)	0.000396592	0.000468017
histidinol_phosphate_phosphatase_HisJ_family	0.000264395	0.000140405
Histidinol-phosphatase_(EC_3.1.3.15)	0.0107295	0.0131981
Histidinol-phosphatase_(EC_3.1.3.15)_@_hydrolases_of_the_PHP_family	0	9.36e-05
Histidinol-phosphatase_(EC_3.1.3.15)_/_Imidazoleglycerol-phosphate_dehydratase_(EC_4.2.1.19)	0.00988175	0.00856471
Histidinol-phosphatase_[alternative_form]_(EC_3.1.3.15)	0.0266653	0.0238845
Histidinol-phosphate_aminotransferase_(EC_2.6.1.9)	0.0250143	0.0222024
Histidinol-phosphate_aminotransferase_(EC_2.6.1.9)_@_Aromatic-amino-acid_aminotransferase_(EC_2.6.1.57)	0.000324985	0.000390014
Histidinol-phosphate_aminotransferase_(EC_2.6.1.9)_@_Aspartate_aminotransferase_(EC_2.6.1.1)	3.30493e-05	4.68e-05
Histidinol-phosphate_aminotransferase_(EC_2.6.1.9)_@_Biosynthetic_Aromatic_amino_acid_aminotransferase_beta_(EC_2.6.1.57)	0.00070799	0.000577221
Histidinol-phosphate_aminotransferase_(EC_2.6.1.9)_@_L-threonine_3-O-phosphate_decarboxylase_(EC_4.1.1.81)	8.26233e-06	0
Histidinol-phosphate_aminotransferase_(EC_2.6.1.9)_/_predicted_phosphatase	0	2.34e-05
histidinol-phosphate_phosphatase_family_protein	1.10164e-05	0
Histidyl-tRNA_synthetase_(EC_6.1.1.21)	0.0294422	0.0306035
Histidyl-tRNA_synthetase_(EC_6.1.1.21)_@_Histidyl-tRNA_synthetase_(EC_6.1.1.21),_mitochondrial	4.9574e-05	4.68e-05
Histidyl-tRNA_synthetase_(EC_6.1.1.21)_#_Distant_horizontal_transfer	8.26233e-06	0
hypothetical_protein	5.78363e-05	0.000292511
Imidazole_glycerol_phosphate_synthase_amidotransferase_subunit_(EC_2.4.2.-)	0.0356272	0.0324102
Imidazole_glycerol_phosphate_synthase_amidotransferase_subunit_(EC_2.4.2.-)_/_Imidazole_glycerol_phosphate_synthase_cyclase_subunit_(EC_4.1.3.-)	0.000330493	0.000444616
Imidazole_glycerol_phosphate_synthase_cyclase_subunit_(EC_4.1.3.-)	0.0470788	0.0529093
Imidazole_glycerol_phosphate_synthase_cyclase_subunit_(EC_4.1.3.-)_/_Phosphoribosyl-AMP_cyclohydrolase_(EC_3.5.4.19)	6.60986e-05	4.68e-05
Imidazoleglycerol-phosphate_dehydratase_(EC_4.2.1.19)	0.0137816	0.0125897
Imidazoleglycerol-phosphate_dehydratase_(EC_4.2.1.19)_#_HISN5B	3.30493e-05	0
N-acetyltransferase_/_Phosphoribosylformimino-5-aminoimidazole_carboxamide_ribotide_isomerase_(EC_5.3.1.16)	1.65247e-05	4.68e-05
Periplasmic_aromatic_amino_acid_aminotransferase_beta_precursor_(EC_2.6.1.57)	6.60986e-05	0.000117004
Phosphoribosyl-AMP_cyclohydrolase_(EC_3.5.4.19)	0.00862697	0.00736048
Phosphoribosyl-AMP_cyclohydrolase_(EC_3.5.4.19)_/_Phosphoribosyl-ATP_pyrophosphatase_(EC_3.6.1.31)	0.006698	0.010138
Phosphoribosyl-AMP_cyclohydrolase_(EC_3.5.4.19)_/_Phosphoribosyl-ATP_pyrophosphatase_(EC_3.6.1.31)_/_Histidinol_dehydrogenase_(EC_1.1.1.23)	0.000363543	0.000187207
Phosphoribosyl-ATP_pyrophosphatase_(EC_3.6.1.31)	0.00854876	0.00645864
Phosphoribosylformimino-5-aminoimidazole_carboxamide_ribotide_isomerase_(EC_5.3.1.16)	0.0120514	0.0117628
Phosphoribosylformimino-5-aminoimidazole_carboxamide_ribotide_isomerase_(EC_5.3.1.16)_@_Acting_phosphoribosylanthranilate_isomerase_(EC_5.3.1.24)	0.00146794	0.00154836
Phosphoribosylformimino-5-aminoimidazole_carboxamide_ribotide_isomerase_(EC_5.3.1.16)_/_Acting_phosphoribosylanthranilate_isomerase_(EC_5.3.1.24)	0.00226112	0.00222308
Phosphoribosylformimino-5-aminoimidazole_carboxamide_ribotide_isomerase_(EC_5.3.1.16)_/_Phosphoribosyl-AMP_cyclohydrolase_(EC_3.5.4.19)	3.30493e-05	0
Predicted_protein	0	0.000109204
putative_histidinol_dehydrogenase_(but_probably_not)	0.000446166	0.000585021
Similar_to_histidinol-phosphate_aminotransferase	0.000957879	0.00134867
Similar_to_imidazole_glycerol_phosphate_synthase_amidotransferase_subunit_(LPS_cluster)	0.00049574	0.000234009
Similar_to_imidazole_glycerol_phosphate_synthase_cyclase_subunit_(LPS_cluster)	0.000925381	0.000561621
Similar_to_imidazole_glycerol_phosphate_synthase_cyclase_subunit_(LPS_cluster),_type_2	0.000363543	0.000187207
Similar_to_phosphoribosyl-ATP_pyrophosphatase	0.000622429	0.000187207
Thiosulfate_sulfurtransferase,_rhodanese_(EC_2.8.1.1)_/_Histidinol-phosphate_aminotransferase_(EC_2.6.1.9)	6.60986e-05	0
ATP_phosphoribosyltransferase_(EC_2.4.2.17)	1.65247e-05	0
Biosynthetic_Aromatic_amino_acid_aminotransferase_beta_(EC_2.6.1.57)_@_Histidinol-phosphate_aminotransferase_(EC_2.6.1.9)	0	1.17e-05
Histidinol_dehydrogenase_(EC_1.1.1.23)	0.000159738	0.000374414
Histidinol-phosphatase_[alternative_form]_(EC_3.1.3.15)	8.26233e-05	0.000163806
Histidinol-phosphate_aminotransferase_(EC_2.6.1.9)	3.30493e-05	2.34e-05
Imidazole_glycerol_phosphate_synthase_cyclase_subunit_(EC_4.1.3.-)	0	2.34e-05
Imidazoleglycerol-phosphate_dehydratase_(EC_4.2.1.19)	0.000231345	0.00102964
Phosphoribosylformimino-5-aminoimidazole_carboxamide_ribotide_isomerase_(EC_5.3.1.16)	6.60986e-05	4.68e-05
Predicted_protein	3.30493e-05	6.24e-05
Allantoate_amidohydrolase_(EC_3.5.3.9)	0.000892332	9.36e-05
Amino_acid_permease	0	4.68e-05
Aromatic_amino_acid_ammonia-lyase_family	0.000115673	9.36e-05
Aromatic_amino_acid_lyase_family	9.9148e-05	0.000140405
Beta-ureidopropionase_(EC_3.5.1.6)_/_N-formylglutamate_deformylase_(EC_3.5.1.68)_[alternative_form]	0.000236853	0.000214508
Conserved_hypothetical_protein_(perhaps_related_to_histidine_degradation)	0.000892332	0.000374414
Formiminoglutamase_(EC_3.5.3.8)	0.00267699	0.00313571
Formiminoglutamic_iminohydrolase_(EC_3.5.3.13)	0.0238616	0.0263962
Formiminotetrahydrofolate_cyclodeaminase_(EC_4.3.1.4)	0.000115673	0.000397815
Formiminotransferase-like	3.30493e-05	4.68e-05
Glutamate_formiminotransferase_(EC_2.1.2.5)_@_Glutamate_formyltransferase	0.00634051	0.00644304
Glutamate_formiminotransferase_(EC_2.1.2.5)_@_Glutamate_formyltransferase_/_Formimidoyltetrahydrofolate_cyclodeaminase_(EC_4.3.1.4)	0	9.36e-05
Glutamate_formiminotransferase_(EC_2.1.2.5)_@_Glutamate_formyltransferase_/_Formiminotetrahydrofolate_cyclodeaminase_(EC_4.3.1.4)	0.00320028	0.00306941
Histidine_ammonia-lyase_(EC_4.3.1.3)	0.0647932	0.0678625
Histidine_transport_protein_(permease)	0.000297444	0.000187207
Histidine_utilization_repressor	0.0023465	0.00028081
Imidazolonepropionase_(EC_3.5.2.7)	0.0406176	0.0429406
Imidazolonepropionase_(EC_3.5.2.7)_/_Formiminoglutamase_(EC_3.5.3.8)	3.30493e-05	0
Imidazolonepropionase-like	0.000132197	0.000397815
N-formylglutamate_deformylase_(EC_3.5.1.68)	0.012063	0.00439936
N-formylglutamate_deformylase_(EC_3.5.1.68)_[alternative_form]	0.00687426	0.00702026
N-formylglutamate_deformylase_(EC_3.5.1.68)_[alternative_form]_/_Formiminoglutamic_iminohydrolase_(EC_3.5.3.13)	0.00049574	0.000561621
Phenylalanine_ammonia-lyase_(EC_4.3.1.24)	0	9.36e-05
Stresses-induced_protein_Ves_(HutD)	0.000231345	4.68e-05
Transcriptional_regulator,_IclR_family_/_Urocanate_hydratase_(EC_4.2.1.49)	6.60986e-05	9.36e-05
Tyrosine_ammonia-lyase_(EC_4.3.1.23)_@_Tyrosine_2,3-aminomutase_(EC_5.4.3.6)	0	4.68e-05
Urocanate_hydratase_(EC_4.2.1.49)	0.0528146	0.0634903
(3R)-hydroxyacyl-ACP_dehydratase_subunit_HadA	1.23935e-05	1.17e-05
All3116_protein	0	0.000140405
Cysteine_desulfurase_(EC_2.8.1.7)	0.0240336	0.0248071
Cysteine_desulfurase_(EC_2.8.1.7)_#_frameshift	0	1.95e-06
Cysteine_desulfurase_(EC_2.8.1.7),_IscS_subfamily	5.36801e-05	5.69e-05
Cysteine_desulfurase_(EC_2.8.1.7),_NifS_subfamily	1.88853e-05	6.69e-06
Cysteine_desulfurase_(EC_2.8.1.7),_SufS_subfamily	0.000215439	8.06e-05
Cysteine_desulfurase_(EC_2.8.1.7),_SufS_subfamily_#_frameshift	0	5.85e-06
Cysteine_desulfurase_CsdA-CsdE_(EC_2.8.1.7),_main_protein_CsdA	9.63938e-06	3.12e-05
D-alanyl-D-alanine_carboxypeptidase_(EC_3.4.16.4)	0.0244975	0.0239585
D-alanyl-D-alanine_carboxypeptidase_(EC_3.4.16.4)_##_DacC	0	1.17e-05
D-alanyl-D-alanine_carboxypeptidase_(EC_3.4.16.4)_##_DacD	5.23281e-05	9.36e-06
Diaminopimelate_epimerase_(EC_5.1.1.7)	0.0100127	0.0108719
Kynureninase_(EC_3.7.1.3)_homolog;_Cysteine_desulfurase_(EC_2.8.1.7)	4.13116e-06	0
Putative_cysteine_desulfurase,_associated_with_tRNA_4-thiouridine_synthase	6.60986e-06	0
Putative_cysteine_desulfurase,_associated_with_tRNA_4-thiouridine_synthase_@_Cysteine_desulfurase_(EC_2.8.1.7)	4.72133e-06	0
Serine--glyoxylate_aminotransferase_(EC_2.6.1.45)	5.50822e-06	0
2,3-diaminopropionate_for_siderophore_biosynthesis_protein_SbnA	3.30493e-05	4.68e-05
ABC_transporter_ATP-binding_protein	0.000282755	0.000379317
ABC_transporter,_ATP-binding_protein	0.000335805	0.000336638
Adenylyl-sulfate_kinase_(EC_2.7.1.25)_[Source:UniProtKB/TrEMBL;Acc:B4F9S5]	3.30493e-05	0
Adenylyl-sulfate_reductase_[thioredoxin]_(EC_1.8.4.10)	0.00102508	0.000868952
Adenylyl-sulfate_reductase_[thioredoxin]_(EC_1.8.4.10)_/_Adenylylsulfate_kinase_(EC_2.7.1.25)	0.000250624	0.000313571
Adenylylsulfate_kinase_(EC_2.7.1.25)	0.00302834	0.00387384
ATPase_component_NikO_of_energizing_module_of_nickel_ECF_transporter	0	1.17e-05
Cys_regulon_transcriptional_activator_CysB	0.00402926	0.00196177
Cystathionine_beta-synthase_(EC_4.2.1.22)	0.00964909	0.0103987
Cystathionine_gamma-lyase_(EC_4.4.1.1)	0.00838555	0.00910046
Cystathionine_gamma-lyase_(EC_4.4.1.1)_@_Homocysteine_desulfhydrase_(EC_4.4.1.2)	3.30493e-05	1.87e-05
Cystathionine_gamma-synthase_(EC_2.5.1.48)	0.00146328	0.00121367
Cysteine_synthase_(EC_2.5.1.47)	0.0293583	0.0309022
Cysteine_synthase_(EC_2.5.1.47)_/_Cysteinyl-tRNA_synthetase_paralog_2	6.60986e-06	0.000234009
Cysteine_synthase_B_(EC_2.5.1.47)	0.016978	0.0208205
Cysteine_synthase_B_(EC_2.5.1.47)_/_Cysteinyl-tRNA_synthetase_paralog_2	1.10164e-05	3.9e-05
Cysteine_synthase,_CysO-dependent_##_CysM	0.00117545	0.00284866
DNA-binding_domain_/_Sulfate_adenylyltransferase_subunit_2_(EC_2.7.7.4)	8.26233e-06	6.79e-05
Hydrogen_peroxide-inducible_genes_activator_##_OxyR	1.10164e-05	0.000124805
Lipid_A_export_ATP-binding/permease_protein_MsbA	6.05904e-05	0.000102964
Phosphate_transport_system_permease_protein_PstC_(TC_3.A.1.7.1)	0	2.34e-05
Phosphoadenylyl-sulfate_reductase_[thioredoxin]_(EC_1.8.4.8)	0.00376983	0.00314864
Phosphoadenylyl-sulfate_reductase_[thioredoxin]_(EC_1.8.4.8)_/_Adenylyl-sulfate_reductase_[thioredoxin]_(EC_1.8.4.10)	0.00697561	0.00834369
Phospholipid_ABC_transporter_ATP-binding_protein_MlaF	3.13969e-05	2.34e-05
Predicted_protein	4.40658e-05	4.68e-05
Protein_of_unknown_function_DUF81	1.65247e-05	0
putative_membrane_protein	3.30493e-05	4.68e-05
Pyridoxal-5'-phosphate-dependent_enzyme_beta_superfamily_(fold_type_II)	0.00155662	0.00194539
Serine_acetyltransferase_(EC_2.3.1.30)	0.00753755	0.00582754
Similar_to_sulfite_reductase_[NADPH]_flavoprotein_alpha-component	0.000110164	3.12e-05
Sulfate_adenylyltransferase_(EC_2.7.7.4)_/_Adenylylsulfate_kinase_(EC_2.7.1.25)	0.00207256	0.00142266
Sulfate_adenylyltransferase_subunit_1_(EC_2.7.7.4)	0.0176753	0.025814
Sulfate_adenylyltransferase_subunit_1_(EC_2.7.7.4)_/_Adenylylsulfate_kinase_(EC_2.7.1.25)	0.0125697	0.011505
Sulfate_adenylyltransferase_subunit_1_(EC_2.7.7.4)_#_frameshift	1.65247e-05	6.46e-07
Sulfate_adenylyltransferase_subunit_2_(EC_2.7.7.4)	0.0216137	0.0246584
Sulfate_adenylyltransferase,_dissimilatory-type_(EC_2.7.7.4)_/_Adenylylsulfate_kinase_(EC_2.7.1.25)	0.000819938	0.00093258
Sulfate_and_thiosulfate_binding_protein_CysP	0.0140423	0.0101911
Sulfate_and_thiosulfate_import_ATP-binding_protein_CysA_(EC_3.6.3.25)	0.0120476	0.0120646
Sulfate_permease	0.0616926	0.0388816
Sulfate_permease,_Trk-type	0.000999742	0.000304211
Sulfate_transport_system_permease_protein_CysT	0.0123469	0.00956287
Sulfate_transport_system_permease_protein_CysW	0.0114644	0.0105548
Sulfate_transporter,_CysZ-type	0.00262962	0.00160686
Sulfite_reductase_[NADPH]_flavoprotein_alpha-component_(EC_1.8.1.2)	0.00534297	0.00395318
Sulfite_reductase_[NADPH]_hemoprotein_beta-component_(EC_1.8.1.2)	0.0147025	0.00973342
Transcriptional_regulator,_LysR_family	5.50822e-05	1.56e-05
Transcriptional_regulatory_protein	8.81315e-05	2.73e-05
Uncharacterized_protein_MSMEG_1245	0.000215922	0.000327612
2,3-diaminopropionate_for_siderophore_biosynthesis_protein_SbnA	8.26233e-05	9.36e-05
ABC_transporter_ATP-binding_protein	0.000192132	0.000269611
ABC_transporter,_ATP-binding_protein	0.000218952	0.000506294
Adenylyl-sulfate_reductase_[thioredoxin]_(EC_1.8.4.10)	0.00202758	0.00327534
Adenylyl-sulfate_reductase_[thioredoxin]_(EC_1.8.4.10)_/_Adenylylsulfate_kinase_(EC_2.7.1.25)	0.000250624	0.000313571
Adenylylsulfate_kinase_(EC_2.7.1.25)	0.00235686	0.00367197
ATPase_component_NikO_of_energizing_module_of_nickel_ECF_transporter	0	1.17e-05
Cys_regulon_transcriptional_activator_CysB	0.00511989	0.00692275
Cystathionine_beta-synthase_(EC_4.2.1.22)	0.00891887	0.00944546
Cystathionine_gamma-lyase_(EC_4.4.1.1)	0.00644025	0.00599422
Cystathionine_gamma-lyase_(EC_4.4.1.1)_@_Homocysteine_desulfhydrase_(EC_4.4.1.2)	4.9574e-05	1.87e-05
Cystathionine_gamma-synthase_(EC_2.5.1.48)	0.00220933	0.00194712
Cysteine_synthase_(EC_2.5.1.47)	0.0245689	0.0318366
Cysteine_synthase_B_(EC_2.5.1.47)	0.00561773	0.00470747
Cysteine_synthase_B_(EC_2.5.1.47)_/_Cysteinyl-tRNA_synthetase_paralog_2	1.76263e-05	5.46e-05
Cysteine_synthase,_CysO-dependent_##_CysM	0.00266267	0.00430732
Domain_of_unknown_function_/_Sulfate_adenylyltransferase_subunit_2_(EC_2.7.7.4)	4.9574e-05	0.000317583
Ferredoxin--sulfite_reductase_(EC_1.8.7.1)_/_Adenylyl-sulfate_reductase_[thioredoxin]_(EC_1.8.4.10)	0.000231345	0.000982836
Hydrogen_peroxide-inducible_genes_activator_##_OxyR	1.10164e-05	0.000124805
hypothetical_protein	3.30493e-05	2.34e-05
Phosphate_transport_system_permease_protein_PstC_(TC_3.A.1.7.1)	0	2.34e-05
Phosphoadenylyl-sulfate_reductase_[thioredoxin]_(EC_1.8.4.8)	0.0049618	0.00472859
Phosphoadenylyl-sulfate_reductase_[thioredoxin]_(EC_1.8.4.8)_/_Adenylyl-sulfate_reductase_[thioredoxin]_(EC_1.8.4.10)	0.00300143	0.0045503
Phosphoadenylyl-sulfate_reductase_[thioredoxin]_(EC_1.8.4.8)_#_fragment	0	9.36e-06
Phospholipid_ABC_transporter_ATP-binding_protein_MlaF	5.34297e-05	7.02e-05
Protein_of_unknown_function_DUF81	0.000159738	2.34e-05
putative_membrane_protein	3.30493e-05	4.68e-05
Pyridoxal-5'-phosphate-dependent_enzyme_beta_superfamily_(fold_type_II)	0.00253819	0.00370826
Serine_acetyltransferase_(EC_2.3.1.30)	0.0146944	0.0175943
Similar_to_sulfite_reductase_[NADPH]_flavoprotein_alpha-component	0.000275411	7.8e-05
Sulfate_adenylyltransferase_(EC_2.7.7.4)_/_Adenylylsulfate_kinase_(EC_2.7.1.25)	0.00345347	0.00541161
Sulfate_adenylyltransferase_subunit_1_(EC_2.7.7.4)	0.0112379	0.0148967
Sulfate_adenylyltransferase_subunit_1_(EC_2.7.7.4)_/_Adenylylsulfate_kinase_(EC_2.7.1.25)	0.010185	0.0095121
Sulfate_adenylyltransferase_subunit_1_(EC_2.7.7.4)_#_frameshift	1.65247e-05	6.46e-07
Sulfate_adenylyltransferase_subunit_2_(EC_2.7.7.4)	0.01484	0.0193646
Sulfate_and_thiosulfate_binding_protein_CysP	0.0108092	0.00739623
Sulfate_and_thiosulfate_import_ATP-binding_protein_CysA_(EC_3.6.3.25)	0.0103175	0.0126848
Sulfate_permease	0.0275626	0.0153226
Sulfate_permease,_Trk-type	0.00091161	0.00028081
Sulfate_transport_system_permease_protein_CysT	0.00874328	0.00805034
Sulfate_transport_system_permease_protein_CysW	0.00797586	0.00803402
Sulfate_transporter	0.00188381	0.00107644
Sulfate_transporter,_CysZ-type	0.000619124	0.000912633
Sulfite_reductase_[NADPH]_flavoprotein_alpha-component_(EC_1.8.1.2)	0.00323277	0.00308423
Sulfite_reductase_[NADPH]_hemoprotein_beta-component_(EC_1.8.1.2)	0.0145325	0.0110058
Transcriptional_regulator	1.10164e-05	0
Transcriptional_regulator,_LysR_family	0.000242362	3.9e-05
Transcriptional_regulatory_protein	8.81315e-05	2.73e-05
Uncharacterized_protein_MSMEG_1245	0.000193889	0.000382214
3-isopropylmalate_dehydratase_large_subunit_(EC_4.2.1.33);_Homoaconitase_large_subunit_(EC_4.2.1.36)	0	3.12e-05
Acetylaminoadipate_kinase_(EC_2.7.2.-)	6.60986e-05	0.000187207
Acetylaminoadipate_kinase_(EC_2.7.2.-)_@_Acetylglutamate_kinase_(EC_2.7.2.8)	3.14755e-05	3.12e-05
Acetylaminoadipate_kinase_(EC_2.7.2.-);_Acetylglutamate_kinase_(EC_2.7.2.8)	6.60986e-05	0.000187207
Acetylornithine_aminotransferase_(EC_2.6.1.11)_@_N-acetyl-lysine_aminotransferase_(EC_2.6.1.-)	2.20329e-05	1.56e-05
Alpha-aminoadipate--LysW_ligase_LysX	3.30493e-05	0.00104524
Homoaconitase_large_subunit_(EC_4.2.1.36)	0.000330493	0.000327612
Homocitrate_synthase_(EC_2.3.3.14)	3.30493e-05	0.000397815
Homoisocitrate_dehydrogenase_(EC_1.1.1.87)	0.000363543	0.000390014
Isocitrate_dehydrogenase_[NADP]_(EC_1.1.1.42)_@_Homoisocitrate_dehydrogenase_(EC_1.1.1.87)	2.75411e-05	0.000106864
Lysine_biosynthesis_protein_LysX	0.000165247	0.00102964
N-acetyl-gamma-aminoadipyl-phosphate_reductase_(EC_1.2.1.-)	3.30493e-05	4.68e-05
N-acetyl-gamma-aminoadipyl-phosphate_reductase_(EC_1.2.1.-)_@_N-acetyl-gamma-glutamyl-phosphate_reductase_(EC_1.2.1.38)	3.96592e-05	0.000130005
N-acetyl-gamma-aminoadipyl-phosphate_reductase_(EC_1.2.1.-);_N-acetyl-gamma-glutamyl-phosphate_reductase_(EC_1.2.1.38)	3.30493e-05	1.56e-05
N-acetyl-lysine_aminotransferase_(EC_2.6.1.-);_Acetylornithine_aminotransferase_(EC_2.6.1.11)	4.40658e-05	3.9e-05
[truncated: 22,443 more rows]

## Sheet: Supplementary Table S6
Subsystem Level I	Subsystem Level II	Subsystem Level III	SEED Function	Relative Abundance (%) RS sample	Relative Abundance (%) BS sample
Virulence	Resistance to antibiotics and toxic compounds	Cadmium resistance	Cadmium_efflux_system_accessory_protein	0.00046269	0.00121684
Virulence	Resistance to antibiotics and toxic compounds	Cadmium resistance	Cadmium-exporting_ATPase_(EC_3.6.3.3)	1.65247e-05	2.34e-05
Virulence	Resistance to antibiotics and toxic compounds	Cadmium resistance	Cadmium-transporting_ATPase_(EC_3.6.3.3)	0.000864791	0.000861932
Virulence	Resistance to antibiotics and toxic compounds	Cadmium resistance	Cation_transport_ATPase_(EC_3.6.1.-)	8.26233e-05	4.68e-05
Virulence	Resistance to antibiotics and toxic compounds	Cadmium resistance	Transcriptional_regulator,_ArsR_family	0	4.68e-05
Virulence	Resistance to antibiotics and toxic compounds	Cobalt-zinc-cadmium resistance	AcrB/AcrD/AcrF_family_cation_efflux_protein	0.000330493	9.36e-05
Virulence	Resistance to antibiotics and toxic compounds	Cobalt-zinc-cadmium resistance	Acriflavin_resistance_protein	0.000985971	0.000795629
Virulence	Resistance to antibiotics and toxic compounds	Cobalt-zinc-cadmium resistance	blr4237;_hypothetical_protein	3.30493e-05	0
Virulence	Resistance to antibiotics and toxic compounds	Cobalt-zinc-cadmium resistance	Cadmium-exporting_ATPase_(EC_3.6.3.3)	1.65247e-05	2.34e-05
Virulence	Resistance to antibiotics and toxic compounds	Cobalt-zinc-cadmium resistance	Cadmium-transporting_ATPase_(EC_3.6.3.3)	0.00665944	0.00673165
Virulence	Resistance to antibiotics and toxic compounds	Cobalt-zinc-cadmium resistance	Cation_efflux_system_protein	0.000297444	0.000156006
Virulence	Resistance to antibiotics and toxic compounds	Cobalt-zinc-cadmium resistance	Cation_transport_ATPase_(EC_3.6.1.-)	8.26233e-05	4.68e-05
Virulence	Resistance to antibiotics and toxic compounds	Cobalt-zinc-cadmium resistance	Cd(II)/Pb(II)-responsive_transcriptional_regulator	0.000396592	0.000374414
Virulence	Resistance to antibiotics and toxic compounds	Cobalt-zinc-cadmium resistance	Cobalt-zinc-cadmium_resistance_protein	0.0192815	0.0267214
Virulence	Resistance to antibiotics and toxic compounds	Cobalt-zinc-cadmium resistance	Cobalt-zinc-cadmium_resistance_protein_CzcA	0.000132197	0.000327612
Virulence	Resistance to antibiotics and toxic compounds	Cobalt-zinc-cadmium resistance	Cobalt-zinc-cadmium_resistance_protein_CzcA;_Cation_efflux_system_protein_CusA	0.319389	0.270834
Virulence	Resistance to antibiotics and toxic compounds	Cobalt-zinc-cadmium resistance	Cobalt-zinc-cadmium_resistance_protein_CzcA;_Cation_efflux_system_protein_CusA#_TC#_2.A.6.1.-	0.000115673	0
Virulence	Resistance to antibiotics and toxic compounds	Cobalt-zinc-cadmium resistance	Cobalt-zinc-cadmium_resistance_protein_CzcD	0.0475965	0.0553703
Virulence	Resistance to antibiotics and toxic compounds	Cobalt-zinc-cadmium resistance	Cobalt/zinc/cadmium_efflux_RND_transporter,_membrane_fusion_protein,_CzcB_family	0.00758482	0.00222308
Virulence	Resistance to antibiotics and toxic compounds	Cobalt-zinc-cadmium resistance	Copper_sensory_histidine_kinase_CusS	7.71151e-05	0.000110764
Virulence	Resistance to antibiotics and toxic compounds	Cobalt-zinc-cadmium resistance	Copper-sensing_two-component_system_response_regulator_CusR	0.000702849	0.00130677
Virulence	Resistance to antibiotics and toxic compounds	Cobalt-zinc-cadmium resistance	DNA-binding_heavy_metal_response_regulator	0.0203969	0.0290216
Virulence	Resistance to antibiotics and toxic compounds	Cobalt-zinc-cadmium resistance	Efflux_system_associated_with_Geranylgeranyl-PP_synthase,_membrane_fusion_component	3.30493e-05	9.36e-05
Virulence	Resistance to antibiotics and toxic compounds	Cobalt-zinc-cadmium resistance	Efflux_transport_system,_outer_membrane_factor_(OMF)_lipoprotein	0.00046269	0.00149766
Virulence	Resistance to antibiotics and toxic compounds	Cobalt-zinc-cadmium resistance	Ferrous-iron_efflux_pump_FieF	0.000859282	0.00107644
Virulence	Resistance to antibiotics and toxic compounds	Cobalt-zinc-cadmium resistance	Heavy_metal_resistance_transcriptional_regulator_HmrR	0.00413116	0.00603742
Virulence	Resistance to antibiotics and toxic compounds	Cobalt-zinc-cadmium resistance	Heavy_metal_RND_efflux_outer_membrane_protein,_CzcC_family	0.00806403	0.00489078
Virulence	Resistance to antibiotics and toxic compounds	Cobalt-zinc-cadmium resistance	Heavy_metal_sensor_histidine_kinase	0.00158637	0.00103744
Virulence	Resistance to antibiotics and toxic compounds	Cobalt-zinc-cadmium resistance	Hydroxyacylglutathione_hydrolase_(EC_3.1.2.6)	0.0077575	0.0116252
Virulence	Resistance to antibiotics and toxic compounds	Cobalt-zinc-cadmium resistance	Hypothetical_N-acetyltransferase	0.00099148	0.000795629
Virulence	Resistance to antibiotics and toxic compounds	Cobalt-zinc-cadmium resistance	hypothetical_protein	8.26233e-06	4.21e-05
Virulence	Resistance to antibiotics and toxic compounds	Cobalt-zinc-cadmium resistance	Hypothetical_protein_involved_in_heavy_metal_export	0.000760134	0.00028081
Virulence	Resistance to antibiotics and toxic compounds	Cobalt-zinc-cadmium resistance	Integral_membrane_protein	6.05904e-05	0.000109204
Virulence	Resistance to antibiotics and toxic compounds	Cobalt-zinc-cadmium resistance	Lead,_cadmium,_zinc_and_mercury_transporting_ATPase_(EC_3.6.3.3)_(EC_3.6.3.5);_Copper-translocating_P-type_ATPase_(EC_3.6.3.4)	3.30493e-05	0
Virulence	Resistance to antibiotics and toxic compounds	Cobalt-zinc-cadmium resistance	Multidrug_efflux_system_MdtABC-TolC,_inner-membrane_proton/drug_antiporter_MdtB_(RND_type)	0.0110991	0.0124649
Virulence	Resistance to antibiotics and toxic compounds	Cobalt-zinc-cadmium resistance	Multidrug_efflux_system_MdtABC-TolC,_inner-membrane_proton/drug_antiporter_MdtB-like	0.000347018	0.000234009
Virulence	Resistance to antibiotics and toxic compounds	Cobalt-zinc-cadmium resistance	Multidrug_efflux_system_MdtABC-TolC,_inner-membrane_proton/drug_antiporter_MdtC_(RND_type)	0.00848266	0.0107644
Virulence	Resistance to antibiotics and toxic compounds	Cobalt-zinc-cadmium resistance	Multidrug_efflux_system_MdtABC-TolC,_membrane_fusion_component_MdtA	0.000941906	0.00156786
Virulence	Resistance to antibiotics and toxic compounds	Cobalt-zinc-cadmium resistance	Multidrug_resistance_protein;_HlyD_family_secretion_protein	0.000165247	0
Virulence	Resistance to antibiotics and toxic compounds	Cobalt-zinc-cadmium resistance	Multidrug_resistance_RND_efflux_system_inner_membrane_transporter_MexF	0.00148171	0.000468017
Virulence	Resistance to antibiotics and toxic compounds	Cobalt-zinc-cadmium resistance	Multidrug_resistance_RND_efflux_system_membrane_fusion_protein_MexE	0.00186729	0.00114664
Virulence	Resistance to antibiotics and toxic compounds	Cobalt-zinc-cadmium resistance	Nickel-cobalt-cadmium_resistance_protein_NccB	6.60986e-05	4.68e-05
Virulence	Resistance to antibiotics and toxic compounds	Cobalt-zinc-cadmium resistance	O-methyltransferase	0.000660986	0.000234009
Virulence	Resistance to antibiotics and toxic compounds	Cobalt-zinc-cadmium resistance	Outer_membrane_factor_(OMF)_lipoprotein_associated_wth_MdtABC_efflux_system	3.30493e-05	0.000140405
Virulence	Resistance to antibiotics and toxic compounds	Cobalt-zinc-cadmium resistance	Permease_of_the_drug/metabolite_transporter_(DMT)_superfamily	0.0173659	0.0167361
Virulence	Resistance to antibiotics and toxic compounds	Cobalt-zinc-cadmium resistance	Predicted_riboflavin_transporter,_EamA_family	1.65247e-05	9.36e-05
Virulence	Resistance to antibiotics and toxic compounds	Cobalt-zinc-cadmium resistance	Probable_cadmium-transporting_ATPase_(EC_3.6.3.3)	3.30493e-05	0
Virulence	Resistance to antibiotics and toxic compounds	Cobalt-zinc-cadmium resistance	Probable_Co/Zn/Cd_efflux_system_membrane_fusion_protein	0.0841931	0.0554522
Virulence	Resistance to antibiotics and toxic compounds	Cobalt-zinc-cadmium resistance	Probable_Co/Zn/Cd_efflux_system_membrane_fusion_protein_/_Multidrug_efflux_membrane_fusion_protein_MexE	3.30493e-05	4.68e-05
Virulence	Resistance to antibiotics and toxic compounds	Cobalt-zinc-cadmium resistance	Protein_of_unknown_function_DUF6,_transmembrane	7.63282e-05	1.56e-05
Virulence	Resistance to antibiotics and toxic compounds	Cobalt-zinc-cadmium resistance	Putative_DMT_superfamily_metabolite_efflux_protein_precursor	0.00353628	0.00566301
Virulence	Resistance to antibiotics and toxic compounds	Cobalt-zinc-cadmium resistance	putative_membrane_protein	0.000143002	5.07e-05
Virulence	Resistance to antibiotics and toxic compounds	Cobalt-zinc-cadmium resistance	Putative_membrane-spanning_protein	8.26233e-06	0
Virulence	Resistance to antibiotics and toxic compounds	Cobalt-zinc-cadmium resistance	Putative_regulatory_protein	0.000129443	0.000149765
Virulence	Resistance to antibiotics and toxic compounds	Cobalt-zinc-cadmium resistance	Putative_transporter	3.30493e-05	7.02e-05
Virulence	Resistance to antibiotics and toxic compounds	Cobalt-zinc-cadmium resistance	Putative_two-component_response_regulator	0.00035528	2.34e-05
Virulence	Resistance to antibiotics and toxic compounds	Cobalt-zinc-cadmium resistance	Quinolinate_synthetase_(EC_2.5.1.72)	0.0190156	0.032092
Virulence	Resistance to antibiotics and toxic compounds	Cobalt-zinc-cadmium resistance	Regulatory_protein_MerR	3.30493e-05	0
Virulence	Resistance to antibiotics and toxic compounds	Cobalt-zinc-cadmium resistance	Ribosyl_nicotinamide_transporter,_PnuC-like	0.0008042	0.000577221
Virulence	Resistance to antibiotics and toxic compounds	Cobalt-zinc-cadmium resistance	RND_efflux_system,_inner_membrane_transporter	0.0393893	0.0284047
Virulence	Resistance to antibiotics and toxic compounds	Cobalt-zinc-cadmium resistance	RND_efflux_system,_membrane_fusion_protein	0.00302401	0.00166146
Virulence	Resistance to antibiotics and toxic compounds	Cobalt-zinc-cadmium resistance	Secretion_protein_HlyD	3.30493e-05	4.68e-05
Virulence	Resistance to antibiotics and toxic compounds	Cobalt-zinc-cadmium resistance	Trans-aconitate_2-methyltransferase_(EC_2.1.1.144)	0.0117986	0.0134321
Virulence	Resistance to antibiotics and toxic compounds	Cobalt-zinc-cadmium resistance	Transcriptional_regulator,_MerR_family	0.0408507	0.0464273
Virulence	Resistance to antibiotics and toxic compounds	Cobalt-zinc-cadmium resistance	Transcriptional_regulator,_MerR_family_/_putative_protein_phosphatase	0.00550271	0.00599062
Virulence	Resistance to antibiotics and toxic compounds	Cobalt-zinc-cadmium resistance	Transcriptional_regulator,_Xre_family	6.60986e-05	0.000327612
Virulence	Resistance to antibiotics and toxic compounds	Cobalt-zinc-cadmium resistance	Two-component_response_regulatory_protein_BP2547	0.000380067	4.68e-05
Virulence	Resistance to antibiotics and toxic compounds	Cobalt-zinc-cadmium resistance	Two-component_system_response_regulator	0.000253378	0.000233229
Virulence	Resistance to antibiotics and toxic compounds	Cobalt-zinc-cadmium resistance	Two-component_transcriptional_regulator,_winged_helix_family	0.000297444	0.000491418
Virulence	Resistance to antibiotics and toxic compounds	Cobalt-zinc-cadmium resistance	Uncharacterized_inner_membrane_transporter_YedA	0.000122282	0.000198517
Virulence	Resistance to antibiotics and toxic compounds	Cobalt-zinc-cadmium resistance	Undecaprenyl_phosphate-aminoarabinose_flippase_subunit_ArnE_@_Undecaprenyl_phosphate-aminoarabinose_flippase_subunit_ArnF	9.9148e-05	0
Virulence	Resistance to antibiotics and toxic compounds	Cobalt-zinc-cadmium resistance	Zinc_transporter_ZitB	0.000231345	0.000140405
Virulence	Resistance to antibiotics and toxic compounds	Cobalt-zinc-cadmium resistance	Zn(II)_and_Co(II)_transmembrane_diffusion_facilitator	9.9148e-05	0.000140405
Virulence	Resistance to antibiotics and toxic compounds	Mercuric reductase	COG0398:_uncharacterized_membrane_protein_/_PF00070_family,_FAD-dependent_NAD(P)-disulphide_oxidoreductase	0.00306808	0.00172386
Virulence	Resistance to antibiotics and toxic compounds	Mercuric reductase	Dihydrolipoamide_dehydrogenase_(EC_1.8.1.4)	9.5843e-05	0
Virulence	Resistance to antibiotics and toxic compounds	Mercuric reductase	Mercuric_ion_reductase_(EC_1.16.1.1)	0.0160807	0.0377838
Virulence	Resistance to antibiotics and toxic compounds	Mercuric reductase	PF00070_family,_FAD-dependent_NAD(P)-disulphide_oxidoreductase	0.0593312	0.113878
Virulence	Resistance to antibiotics and toxic compounds	Mercuric reductase	Putative_Dihydrolipoamide_dehydrogenase_(EC_1.8.1.4);_Mercuric_ion_reductase_(EC_1.16.1.1);_PF00070_family,_FAD-dependent_NAD(P)-disulphide_oxidoreductase	0.000432395	0.000518719
Virulence	Resistance to antibiotics and toxic compounds	Mercury resistance operon	Mercuric_ion_reductase_(EC_1.16.1.1)	0.0160807	0.0377838
Virulence	Resistance to antibiotics and toxic compounds	Mercury resistance operon	Mercuric_resistance_operon_coregulator	6.60986e-05	4.68e-05
Virulence	Resistance to antibiotics and toxic compounds	Mercury resistance operon	Mercuric_resistance_operon_regulatory_protein	0.00537051	0.00690325
Virulence	Resistance to antibiotics and toxic compounds	Mercury resistance operon	Mercuric_transport_protein,_MerC	0.000727085	0.00102964
Virulence	Resistance to antibiotics and toxic compounds	Mercury resistance operon	Mercuric_transport_protein,_MerE	6.60986e-05	4.68e-05
Virulence	Resistance to antibiotics and toxic compounds	Mercury resistance operon	Mercuric_transport_protein,_MerT	0.00244565	0.00486738
Virulence	Resistance to antibiotics and toxic compounds	Mercury resistance operon	Organomercurial_lyase_(EC_4.99.1.2)	0.00251175	0.00500778
Virulence	Resistance to antibiotics and toxic compounds	Mercury resistance operon	Periplasmic_mercury(+2)_binding_protein	0.00168552	0.00241029
Virulence	Resistance to antibiotics and toxic compounds	Mercury resistance operon	Putative_Dihydrolipoamide_dehydrogenase_(EC_1.8.1.4);_Mercuric_ion_reductase_(EC_1.16.1.1);_PF00070_family,_FAD-dependent_NAD(P)-disulphide_oxidoreductase	0.000399346	0.000518719
Virulence	Resistance to antibiotics and toxic compounds	Mercury resistance operon	Putative_regulatory_protein	0.00046269	0.000327612

## Sheet: Supplementary Table S7
Subsystem Level I	Subsystem Level II	Subsystem Level III	SEED Function	Relative Abundance (%) RS sample	Relative Abundance (%) BS sample
Stress Response	-	Carbon Starvation	Carbon_starvation_protein_A	0.0352691	0.0270514
Stress Response	-	Carbon Starvation	Carbon_starvation_protein_A_paralog	0.000258886	0
Stress Response	-	Carbon Starvation	Carbon_storage_regulator	0.00727085	0.0119812
Stress Response	-	Carbon Starvation	ClpXP_protease_specificity-enhancing_factor_/_Stringent_starvation_protein_B	0.000561838	4.68e-05
Stress Response	-	Carbon Starvation	L-gulonate_dehydrogenase_(EC_1.1.1.-);_predicted	0.000165247	0.000327612
Stress Response	-	Carbon Starvation	Mannonate_dehydratase_(EC_4.2.1.8)	0.00480868	0.00727767
Stress Response	-	Carbon Starvation	Starvation_lipoprotein_Slp_paralog	6.60986e-05	0
Stress Response	-	Carbon Starvation	Starvation_sensing_protein_RspA	0.0139083	0.0158424
Stress Response	-	Carbon Starvation	Starvation_sensing_protein_RspB	0.000705052	0.000187207
Stress Response	-	Carbon Starvation	Stringent_starvation_protein_A	0.00297444	0.000702026
Stress Response	-	Carbon Starvation	Stringent_starvation_protein_B	0.00109063	9.36e-05
Stress Response	-	Carbon Starvation	Uncharacterized_lipoprotein_YeaY	6.60986e-05	0
Stress Response	-	Phage shock protein (psp) operon	Phage_shock_protein_A	0.00438454	0.00437596
Stress Response	-	Phage shock protein (psp) operon	Phage_shock_protein_A_@_Suppressor_of_sigma54-dependent_transcription,_PspA-like	0.00153129	0.00161466
Stress Response	-	Phage shock protein (psp) operon	Phage_shock_protein_B	0.000264395	0.00102964
Stress Response	-	Phage shock protein (psp) operon	Phage_shock_protein_C	0.000892332	0.00191887
Stress Response	-	Phage shock protein (psp) operon	Phage_shock_protein_E	3.30493e-05	4.68e-05
Stress Response	-	Phage shock protein (psp) operon	Phage_shock_protein_E_precursor	0	9.36e-05
Stress Response	-	Phage shock protein (psp) operon	Psp_operon_transcriptional_activator	0.00492435	0.00578001
Stress Response	-	Phage shock protein (psp) operon	Psp_operon_transcriptional_activator_#_truncated	0	4.68e-05
Stress Response	-	Phage shock protein (psp) operon	Suppressor_of_sigma54-dependent_transcription,_PspA-like	0.00383372	0.00641183
Stress Response	-	Universal stress protein family	Universal_stress_protein	3.30493e-05	0.000234009
Stress Response	-	Universal stress protein family	Universal_stress_protein_F	0.00122282	0.000514819
Stress Response	-	Universal stress protein family	Universal_stress_protein_family	0.0168221	0.0181123
Stress Response	-	Universal stress protein family	Universal_stress_protein_family_1	0	9.36e-05
Stress Response	-	Universal stress protein family	Universal_stress_protein_family_4	0.000330493	0.000140405
Stress Response	-	Universal stress protein family	Universal_stress_protein_family_5	6.60986e-05	0
Stress Response	-	Universal stress protein family	Universal_stress_protein_family_7	6.60986e-05	0
Stress Response	-	Universal stress protein family	Universal_stress_protein_family_COG0589	0.000198296	4.68e-05
Stress Response	-	Universal stress protein family	Universal_stress_protein_G	3.30493e-05	0
Stress Response	Acid stress	Glutamate transporter involved in acid tolerance in Streptococcus	Amino_acid_ABC_transporter,_permease_protein	3.30493e-05	0
Stress Response	Acid stress	Glutamate transporter involved in acid tolerance in Streptococcus	Glutamate_transport_permease_protein	0.000198296	0
Stress Response	Cold shock	Cold shock, CspA family of proteins	Cold_shock_protein_CspA	0.0281993	0.0398142
Stress Response	Cold shock	Cold shock, CspA family of proteins	Cold_shock_protein_CspB	0.00566796	0.00393134
Stress Response	Cold shock	Cold shock, CspA family of proteins	Cold_shock_protein_CspC	0.00966417	0.011599
Stress Response	Cold shock	Cold shock, CspA family of proteins	Cold_shock_protein_CspD	0.00235752	0.00220826
Stress Response	Cold shock	Cold shock, CspA family of proteins	Cold_shock_protein_CspE	0.00508881	0.00634163
Stress Response	Cold shock	Cold shock, CspA family of proteins	Cold_shock_protein_CspF	8.26233e-05	0.000210608
Stress Response	Cold shock	Cold shock, CspA family of proteins	Cold_shock_protein_CspG	0.00967078	0.0110351
Stress Response	Dessication stress	O-antigen capsule important for environmental persistence	6-deoxy-6-sulphofructose_kinase	0	0.000140405
Stress Response	Dessication stress	O-antigen capsule important for environmental persistence	6-deoxy-6-sulphofructose-1-phosphate_aldolase	9.9148e-05	9.36e-05
Stress Response	Dessication stress	O-antigen capsule important for environmental persistence	Aldolase_YihT	3.30493e-05	0.00028081
Stress Response	Dessication stress	O-antigen capsule important for environmental persistence	Aldose-ketose_isomerase_YihS	3.30493e-05	0
Stress Response	Dessication stress	O-antigen capsule important for environmental persistence	Alpha-glucosyltransferase_YihQ	3.30493e-05	0
Stress Response	Dessication stress	O-antigen capsule important for environmental persistence	Sugar_kinase_YihV	9.9148e-05	0.000234009
Stress Response	Dessication stress	O-antigen capsule important for environmental persistence	Sugar-1-epimerase_YihR	6.60986e-05	0.000234009
Stress Response	Heat shock	At5g63290	16S_rRNA_(cytidine(1402)-2'-O)-methyltransferase_(EC_2.1.1.198)_##_RsmI	0.00604472	0.00534632
Stress Response	Heat shock	At5g63290	16S_rRNA_(guanine(966)-N(2))-methyltransferase_(EC_2.1.1.171)_##_SSU_rRNA_m(2)G966	3.30493e-05	3.12e-05
Stress Response	Heat shock	At5g63290	16S_rRNA_(uracil(1498)-N(3))-methyltransferase_(EC_2.1.1.193)_##_RsmE	0.00326417	0.00314351
Stress Response	Heat shock	At5g63290	2-C-methyl-D-erythritol_2,4-cyclodiphosphate_synthase_(EC_4.6.1.12)	0.00543154	0.00825025
Stress Response	Heat shock	At5g63290	2-C-methyl-D-erythritol_4-phosphate_cytidylyltransferase_(EC_2.7.7.60)	0.00240488	0.00268304
Stress Response	Heat shock	At5g63290	2-C-methyl-D-erythritol_4-phosphate_cytidylyltransferase_(EC_2.7.7.60)_/_2-C-methyl-D-erythritol_2,4-cyclodiphosphate_synthase_(EC_4.6.1.12)	0.00175714	0.0011534
Stress Response	Heat shock	At5g63290	2-C-methyl-D-erythritol_4-phosphate_cytidylyltransferase_(EC_2.7.7.60)_/_Short-chain_dehydrogenase	3.30493e-05	0
Stress Response	Heat shock	At5g63290	ATP-dependent_Clp_protease_proteolytic_subunit_(EC_3.4.21.92)	0.0228956	0.0336103
Stress Response	Heat shock	At5g63290	ATP-dependent_Clp_protease,_ATP-binding_subunit_ClpC	0.000177443	2.34e-05
Stress Response	Heat shock	At5g63290	ATP-dependent_Clp_protease,_ATP-binding_subunit_ClpC_/_Negative_regulator_of_genetic_competence_clcC/mecB	0.039722	0.0778414
Stress Response	Heat shock	At5g63290	Chaperone_protein_DnaJ	0.0193126	0.0253413
Stress Response	Heat shock	At5g63290	Chaperone_protein_DnaK	0.0500131	0.0668234
Stress Response	Heat shock	At5g63290	Chaperone_protein_HscA	5.06756e-05	0
Stress Response	Heat shock	At5g63290	Chaperone_protein_hscC_(Hsc62)	0.000159738	0.000210608
Stress Response	Heat shock	At5g63290	DNA_integrity_scanning_protein_DisA	0.00621327	0.00573321
Stress Response	Heat shock	At5g63290	DNA_repair_protein_RadA	0.0198661	0.023838
Stress Response	Heat shock	At5g63290	DnaJ-class_molecular_chaperone_CbpA	0.000132197	0.000390014
Stress Response	Heat shock	At5g63290	DnaK_family_protein	0.000206558	0.000459827
Stress Response	Heat shock	At5g63290	DnaK-related_protein	0.000966693	0.00141965
Stress Response	Heat shock	At5g63290	FIG001341:_Probable_Fe(2+)-trafficking_protein_YggX	0.000740856	0.00117784
Stress Response	Heat shock	At5g63290	FIG00821990:_molecular_chaperone	0.000873368	0.00149479
Stress Response	Heat shock	At5g63290	FIG009886:_phosphoesterase	3.30493e-05	0
Stress Response	Heat shock	At5g63290	Glutamate_racemase_(EC_5.1.1.3)_/_Nucleoside_5-triphosphatase_RdgB_(dHAPTP,_dITP,_XTP-specific)_(EC_3.6.1.15)	1.29837e-05	6.69e-06
Stress Response	Heat shock	At5g63290	Glutathione_synthetase_(EC_6.3.2.3)	0.00232978	0.000686587
Stress Response	Heat shock	At5g63290	Heat_shock_protein_GrpE	0.00364369	0.00461309
Stress Response	Heat shock	At5g63290	Heat-inducible_transcription_repressor_HrcA	0.0121528	0.0190584
Stress Response	Heat shock	At5g63290	HspR,_transcriptional_repressor_of_DnaK_operon	0.00210359	0.00398294
Stress Response	Heat shock	At5g63290	hypothetical_protein	0.000190034	1.17e-05
Stress Response	Heat shock	At5g63290	Hypothetical_radical_SAM_family_enzyme_in_heat_shock_gene_cluster,_similarity_with_CPO_of_BS_HemN-type	0.00732685	0.00943835
Stress Response	Heat shock	At5g63290	Hypothetical_radical_SAM_family_enzyme,_NOT_coproporphyrinogen_III_oxidase,_oxygen-independent	0.00245667	0.00334632
Stress Response	Heat shock	At5g63290	Membrane-associated_protein_containing_RNA-binding_TRAM_domain_and_ribonuclease_PIN-domain,_YacL_B.subtilis_ortholog	0.00905551	0.0098307
Stress Response	Heat shock	At5g63290	Membrane-associated_protein_containing_RNA-binding_TRAM_domain_and_ribonuclease_PIN-domain,_YacL_B.subtilis_ortholog_#_fragment	1.65247e-05	0
Stress Response	Heat shock	At5g63290	Nucleoside_5-triphosphatase_RdgB_(dHAPTP,_dITP,_XTP-specific)_(EC_3.6.1.15)	0.00507913	0.00639426
Stress Response	Heat shock	At5g63290	PE-PGRS_family_protein	3.30493e-05	0
Stress Response	Heat shock	At5g63290	Predicted_protein	9.22627e-05	0.000748827
Stress Response	Heat shock	At5g63290	Probable_ATP-dependent_Clp_protease_ATP-binding_subunit	0.000209312	0.000226208
Stress Response	Heat shock	At5g63290	Radical_SAM_domain_protein	0.000800069	0.00165756
Stress Response	Heat shock	At5g63290	Radical_SAM_family_associated_with_glycogen_synthase	1.65247e-05	0
Stress Response	Heat shock	At5g63290	Radical_SAM_family_enzyme,_similar_to_coproporphyrinogen_III_oxidase,_oxygen-independent,_clustered_with_nucleoside-triphosphatase_RdgB	0.00415816	0.0027418
Stress Response	Heat shock	At5g63290	Replicative_DNA_helicase_(DnaB)_(EC_3.6.4.12)	6.60986e-05	3.51e-05
Stress Response	Heat shock	At5g63290	Ribonuclease_PH_(EC_2.7.7.56)	0.0172792	0.0189003
Stress Response	Heat shock	At5g63290	Ribonuclease_PH_(EC_2.7.7.56)_/_Nucleoside_5-triphosphatase_RdgB_(dHAPTP,_dITP,_XTP-specific)_(EC_3.6.1.15)	1.98689e-05	0
Stress Response	Heat shock	At5g63290	Ribosomal_protein_L11_methyltransferase_(EC_2.1.1.-)	0.005999	0.00599073
Stress Response	Heat shock	At5g63290	Ribosomal_RNA_small_subunit_methyltransferase_E_(EC_2.1.1.-)	0.00185297	0.00150545
Stress Response	Heat shock	At5g63290	Ribosome-associated_heat_shock_protein_implicated_in_the_recycling_of_the_50S_subunit_(S4_paralog)	0.00125889	0.000897144
Stress Response	Heat shock	At5g63290	rRNA_small_subunit_methyltransferase_I	0.00219613	0.00159126
Stress Response	Heat shock	At5g63290	rRNA_small_subunit_methyltransferase_I_#_16S_rRNA_2(prime)-O-ribose_C1402_methyltransferase	0.00321239	0.00638843
Stress Response	Heat shock	At5g63290	Similar_to_Chaperone_protein_DnaK	0.000772252	0.000163806
Stress Response	Heat shock	At5g63290	tmRNA-binding_protein_SmpB	0.00443012	0.00627019
Stress Response	Heat shock	At5g63290	Translation_elongation_factor_LepA	0.0197511	0.0220933
Stress Response	Heat shock	At5g63290	Translation_elongation_factor_LepA_##_mitochondrial	0	2.34e-05
Stress Response	Heat shock	At5g63290	tRNA_(guanine-N1)-methyltransferase_(EC_2.1.1.31)_/_2-C-methyl-D-erythritol_2,4-cyclodiphosphate_synthase_(EC_4.6.1.12)	1.92788e-05	2.73e-05
Stress Response	Heat shock	At5g63290	tRNA_t(6)A37-methylthiotransferase_(EC_2.8.4.5)	0.00342096	0.00369616
Stress Response	Heat shock	At5g63290	tRNA-t(6)A37_methylthiotransferase	0.00161694	0.00190054
Stress Response	Heat shock	At5g63290	Twitching_motility_protein_PilT	0.0552702	0.0538907
Stress Response	Heat shock	At5g63290	Type_IV_fimbrial_assembly,_ATPase_PilB_/_Twitching_motility_protein_PilT	6.60986e-05	7.02e-05
Stress Response	Heat shock	At5g63290	Uncharacterized_methyltransferase_PA5071	2.4787e-05	2.34e-05
Stress Response	Heat shock	At5g63290	Xanthosine/inosine_triphosphate_pyrophosphatase	0.000123935	0.000288611
Stress Response	Heat shock	At5g63290	Xanthosine/inosine_triphosphate_pyrophosphatase;_HAM1-like_protein	6.60986e-05	0
Stress Response	Heat shock	Heat shock dnaK gene cluster extended	16S_rRNA_(cytidine(1402)-2'-O)-methyltransferase_(EC_2.1.1.198)_##_RsmI	0.0082783	0.00630575
Stress Response	Heat shock	Heat shock dnaK gene cluster extended	16S_rRNA_(guanine(966)-N(2))-methyltransferase_(EC_2.1.1.171)_##_SSU_rRNA_m(2)G966	6.60986e-05	3.12e-05
Stress Response	Heat shock	Heat shock dnaK gene cluster extended	16S_rRNA_(uracil(1498)-N(3))-methyltransferase_(EC_2.1.1.193)_##_RsmE	0.00364424	0.00446176
Stress Response	Heat shock	Heat shock dnaK gene cluster extended	Chaperone_protein_DnaJ	0.0540732	0.0579048
Stress Response	Heat shock	Heat shock dnaK gene cluster extended	Chaperone_protein_DnaK	0.0909239	0.103346
Stress Response	Heat shock	Heat shock dnaK gene cluster extended	Chaperone_protein_DnaK_#_frameshift	1.10164e-05	7.8e-06
Stress Response	Heat shock	Heat shock dnaK gene cluster extended	Chaperone_protein_HscA	1.10164e-05	0
Stress Response	Heat shock	Heat shock dnaK gene cluster extended	Chaperone_protein_hscC_(Hsc62)	0.000159738	0.000234009
Stress Response	Heat shock	Heat shock dnaK gene cluster extended	COG4123:_Predicted_O-methyltransferase	0.00236303	0.000468017
Stress Response	Heat shock	Heat shock dnaK gene cluster extended	DNA_polymerase_III_delta_prime_subunit_(EC_2.7.7.7)	0.0141754	0.0107769
Stress Response	Heat shock	Heat shock dnaK gene cluster extended	DNA_replication_intiation_control_protein_YabA	9.9148e-05	0
Stress Response	Heat shock	Heat shock dnaK gene cluster extended	DnaJ-class_molecular_chaperone_CbpA	0.000148722	0.000413415
Stress Response	Heat shock	Heat shock dnaK gene cluster extended	DnaK_family_protein	0.000206558	0.000483228
Stress Response	Heat shock	Heat shock dnaK gene cluster extended	DnaK-related_protein	0.00112478	0.00153666
Stress Response	Heat shock	Heat shock dnaK gene cluster extended	FIG001341:_Probable_Fe(2+)-trafficking_protein_YggX	0.00145142	0.00129485
Stress Response	Heat shock	Heat shock dnaK gene cluster extended	FIG00821990:_molecular_chaperone	0.001008	0.00157956
Stress Response	Heat shock	Heat shock dnaK gene cluster extended	FIG009886:_phosphoesterase	3.30493e-05	0
Stress Response	Heat shock	Heat shock dnaK gene cluster extended	Glutamate_racemase_(EC_5.1.1.3)_/_Nucleoside_5-triphosphatase_RdgB_(dHAPTP,_dITP,_XTP-specific)_(EC_3.6.1.15)	1.29837e-05	1.84e-05
Stress Response	Heat shock	Heat shock dnaK gene cluster extended	Glutathione_synthetase_(EC_6.3.2.3)	0.000898069	0.000339572
Stress Response	Heat shock	Heat shock dnaK gene cluster extended	Heat_shock_protein_GrpE	0.0112726	0.00958833
Stress Response	Heat shock	Heat shock dnaK gene cluster extended	Heat-inducible_transcription_repressor_HrcA	0.0295968	0.0349975
Stress Response	Heat shock	Heat shock dnaK gene cluster extended	HspR,_transcriptional_repressor_of_DnaK_operon	0.00633666	0.0111183
Stress Response	Heat shock	Heat shock dnaK gene cluster extended	Hypothetical_radical_SAM_family_enzyme_in_heat_shock_gene_cluster,_similarity_with_CPO_of_BS_HemN-type	0.016879	0.0203353
Stress Response	Heat shock	Heat shock dnaK gene cluster extended	Hypothetical_radical_SAM_family_enzyme,_NOT_coproporphyrinogen_III_oxidase,_oxygen-independent	0.00551924	0.00304211
Stress Response	Heat shock	Heat shock dnaK gene cluster extended	Membrane-associated_protein_containing_RNA-binding_TRAM_domain_and_ribonuclease_PIN-domain,_YacL_B.subtilis_ortholog	1.10164e-05	0
Stress Response	Heat shock	Heat shock dnaK gene cluster extended	Nucleoside_5-triphosphatase_RdgB_(dHAPTP,_dITP,_XTP-specific)_(EC_3.6.1.15)	0.0154533	0.0156914
Stress Response	Heat shock	Heat shock dnaK gene cluster extended	PE-PGRS_family_protein	0.000148722	0
Stress Response	Heat shock	Heat shock dnaK gene cluster extended	Predicted_protein	5.92134e-05	0.000187207
Stress Response	Heat shock	Heat shock dnaK gene cluster extended	Radical_SAM_domain_protein	0.00180807	0.00184477
Stress Response	Heat shock	Heat shock dnaK gene cluster extended	Radical_SAM_family_associated_with_glycogen_synthase	1.65247e-05	0
Stress Response	Heat shock	Heat shock dnaK gene cluster extended	Radical_SAM_family_enzyme,_similar_to_coproporphyrinogen_III_oxidase,_oxygen-independent,_clustered_with_nucleoside-triphosphatase_RdgB	0.0178857	0.00748437
Stress Response	Heat shock	Heat shock dnaK gene cluster extended	Ribonuclease_PH_(EC_2.7.7.56)	0.0126088	0.0141629
Stress Response	Heat shock	Heat shock dnaK gene cluster extended	Ribonuclease_PH_(EC_2.7.7.56)_/_Nucleoside_5-triphosphatase_RdgB_(dHAPTP,_dITP,_XTP-specific)_(EC_3.6.1.15)	3.63936e-05	2.34e-05
Stress Response	Heat shock	Heat shock dnaK gene cluster extended	Ribosomal_protein_L11_methyltransferase_(EC_2.1.1.-)	0.00939427	0.00687573
Stress Response	Heat shock	Heat shock dnaK gene cluster extended	Ribosomal_RNA_small_subunit_methyltransferase_E_(EC_2.1.1.-)	0.0144244	0.0116692
Stress Response	Heat shock	Heat shock dnaK gene cluster extended	Ribosome-associated_heat_shock_protein_implicated_in_the_recycling_of_the_50S_subunit_(S4_paralog)	0.00553463	0.00440371
Stress Response	Heat shock	Heat shock dnaK gene cluster extended	RNA_polymerase_sigma_factor_RpoH	0.0132576	0.00633483
Stress Response	Heat shock	Heat shock dnaK gene cluster extended	RNA_polymerase_sigma_factor_RpoH-related_protein_RpoH3	6.60986e-05	0
Stress Response	Heat shock	Heat shock dnaK gene cluster extended	rRNA_small_subunit_7-methylguanosine_(m7G)_methyltransferase_GidB	3.30493e-05	0
Stress Response	Heat shock	Heat shock dnaK gene cluster extended	rRNA_small_subunit_methyltransferase_I	0.0197778	0.0158814
Stress Response	Heat shock	Heat shock dnaK gene cluster extended	rRNA_small_subunit_methyltransferase_I_#_16S_rRNA_2(prime)-O-ribose_C1402_methyltransferase	0.00401659	0.00736347
Stress Response	Heat shock	Heat shock dnaK gene cluster extended	Signal_peptidase-like_protein	0.00347018	0.00447365
Stress Response	Heat shock	Heat shock dnaK gene cluster extended	Signal_peptidase-like_protein_/_Stage_0_sporulation_protein_YaaT	0	9.36e-05
Stress Response	Heat shock	Heat shock dnaK gene cluster extended	Similar_to_16S_rRNA_(uracil(1498)-N(3))-methyltransferase	3.30493e-05	0
Stress Response	Heat shock	Heat shock dnaK gene cluster extended	Similar_to_Chaperone_protein_DnaK	0.00159408	0.000163806
Stress Response	Heat shock	Heat shock dnaK gene cluster extended	Stage_0_sporulation_protein_YaaT_##_function_is_not_primarily_sporulation	0.0045553	0.00579933
Stress Response	Heat shock	Heat shock dnaK gene cluster extended	tmRNA-binding_protein_SmpB	0.00905656	0.010099
Stress Response	Heat shock	Heat shock dnaK gene cluster extended	Translation_elongation_factor_LepA	0.0373753	0.0450703
Stress Response	Heat shock	Heat shock dnaK gene cluster extended	tRNA_(adenine37-N(6))-methyltransferase_TrmN6_(EC_2.1.1.223)	0.00074361	0.000374414
Stress Response	Heat shock	Heat shock dnaK gene cluster extended	tRNA_t(6)A37-methylthiotransferase_(EC_2.8.4.5)	0.00416181	0.00426325
Stress Response	Heat shock	Heat shock dnaK gene cluster extended	tRNA-t(6)A37_methylthiotransferase	0.0099504	0.00755263
Stress Response	Heat shock	Heat shock dnaK gene cluster extended	tRNA(1)(Val)_(adenine(37)-N(6))-methyltransferase_(EC_2.1.1.223)	0.00196643	0.000608422
Stress Response	Heat shock	Heat shock dnaK gene cluster extended	tRNA(1)(Val)_(adenine(37)-N(6))-methyltransferase_(EC_2.1.1.223)_##_TrmM	0.000396592	0.000234009
Stress Response	Heat shock	Heat shock dnaK gene cluster extended	Twitching_motility_protein_PilT	0	4.68e-05
Stress Response	Heat shock	Heat shock dnaK gene cluster extended	Uncharacterized_methyltransferase_PA5071	4.13116e-05	2.34e-05
Stress Response	Heat shock	Heat shock dnaK gene cluster extended	unknown_domain_/_Nucleoside_5-triphosphatase_RdgB_(dHAPTP,_dITP,_XTP-specific)_(EC_3.6.1.15)	1.65247e-05	0
Stress Response	Heat shock	Heat shock dnaK gene cluster extended	UPF0213_protein_YazA	0.000165247	0.000257409
Stress Response	Heat shock	Heat shock dnaK gene cluster extended	Xanthosine/inosine_triphosphate_pyrophosphatase	0.000198296	0.000335412
Stress Response	Heat shock	Heat shock dnaK gene cluster extended	Xanthosine/inosine_triphosphate_pyrophosphatase;_HAM1-like_protein	6.60986e-05	4.68e-05
Stress Response	Osmotic stress	Betaine biosynthesis from glycine	Dimethylglycine_N-methyltransferase	3.30493e-05	4.68e-05
Stress Response	Osmotic stress	Betaine biosynthesis from glycine	Dimethylglycine_N-methyltransferase_(EC_2.1.1.161)	0	4.68e-05
Stress Response	Osmotic stress	Betaine biosynthesis from glycine	Glycine_N-methyltransferase_(EC_2.1.1.20)	3.30493e-05	4.68e-05
Stress Response	Osmotic stress	Betaine biosynthesis from glycine	Glycine_N-methyltransferase_(EC_2.1.1.20)_@_Sarcosine_N-methyltransferase	0	9.36e-05
Stress Response	Osmotic stress	Betaine biosynthesis from glycine	Glycine_N-methyltransferase_(EC_2.1.1.20)_@_Sarcosine_N-methyltransferase_(EC_2.1.1.157)	0	4.68e-05
Stress Response	Osmotic stress	Betaine biosynthesis from glycine	Glycine_N-methyltransferase_(EC_2.1.1.20)_@_Sarcosine_N-methyltransferase_(EC_2.1.1.157)_/_Sarcosine_N-methyltransferase_(EC_2.1.1.157)_@_Dimethylglycine_N-methyltransferase_(EC_2.1.1.161)	3.30493e-05	0.000655224
Stress Response	Osmotic stress	Betaine biosynthesis from glycine	Glycine_N-methyltransferase_(EC_2.1.1.20)_@_Sarcosine_N-methyltransferase_/_Sarcosine_N-methyltransferase_@_Dimethylglycine_N-methyltransferase	0.000132197	0.00112324
Stress Response	Osmotic stress	Betaine biosynthesis from glycine	Methyltransferase_type_11	6.60986e-05	0
Stress Response	Osmotic stress	Choline and Betaine Uptake and Betaine Biosynthesis	3-hydroxypropionate_dehydrogenase_DddA,_flavin-containing_(EC_1.1.1.59)	0.000170755	2.34e-05
Stress Response	Osmotic stress	Choline and Betaine Uptake and Betaine Biosynthesis	ABC_transporter,_ATP-binding_protein	0.000374559	0.000398569
Stress Response	Osmotic stress	Choline and Betaine Uptake and Betaine Biosynthesis	ABC_transporter,_permease_protein	0.000429641	0.000468017
Stress Response	Osmotic stress	Choline and Betaine Uptake and Betaine Biosynthesis	Alcohol_dehydrogenase_GbsB_(type_III_),_essential_for_the_utilization_of_choline_(EC_1.1.1.1)	9.9148e-05	0
Stress Response	Osmotic stress	Choline and Betaine Uptake and Betaine Biosynthesis	Aldehyde_dehydrogenase	0.000297444	0.000430576
Stress Response	Osmotic stress	Choline and Betaine Uptake and Betaine Biosynthesis	Alpha-L-fucosidase_(EC_3.2.1.51)_@_Choline_binding_protein_A	9.9148e-05	0
Stress Response	Osmotic stress	Choline and Betaine Uptake and Betaine Biosynthesis	Amino_acid_ABC_transporter,_substrate-binding_protein	3.30493e-05	7.02e-05
Stress Response	Osmotic stress	Choline and Betaine Uptake and Betaine Biosynthesis	Betaine_aldehyde_dehydrogenase_(EC_1.2.1.8)	0.0142515	0.0153387
Stress Response	Osmotic stress	Choline and Betaine Uptake and Betaine Biosynthesis	Binding-protein-dependent_transport_systems_inner_membrane_component	3.30493e-05	0
Stress Response	Osmotic stress	Choline and Betaine Uptake and Betaine Biosynthesis	Choline_ABC_transport_system,_ATP-binding_protein_OpuBA	3.30493e-05	0.000210608
Stress Response	Osmotic stress	Choline and Betaine Uptake and Betaine Biosynthesis	Choline_ABC_transporter,_ATP-binding_protein_@_Betaine_ABC_transporter,_ATP-binding_protein_@_L-carnitine_ABC_transporter,_ATP-binding_protein	3.30493e-05	0
Stress Response	Osmotic stress	Choline and Betaine Uptake and Betaine Biosynthesis	Choline_binding_ABC_transport_system_ATP-binding_protein_ChoV	3.30493e-05	0.000140405
Stress Response	Osmotic stress	Choline and Betaine Uptake and Betaine Biosynthesis	Choline_binding_ABC_transport_system_permease_protein_ChoW	9.9148e-05	2.34e-05
Stress Response	Osmotic stress	Choline and Betaine Uptake and Betaine Biosynthesis	Choline_binding_ABC_transporter_protein_ChoX	3.30493e-05	0
Stress Response	Osmotic stress	Choline and Betaine Uptake and Betaine Biosynthesis	Choline_binding_protein_A	0.00190034	0.00346333
Stress Response	Osmotic stress	Choline and Betaine Uptake and Betaine Biosynthesis	Choline_binding_protein_D	0.00024787	4.68e-05
Stress Response	Osmotic stress	Choline and Betaine Uptake and Betaine Biosynthesis	Choline_dehydrogenase_(EC_1.1.99.1)	0.122118	0.119493
Stress Response	Osmotic stress	Choline and Betaine Uptake and Betaine Biosynthesis	Choline_oxidase_(EC_1.1.3.17)	0.000374559	0.000975036
Stress Response	Osmotic stress	Choline and Betaine Uptake and Betaine Biosynthesis	Choline-sulfatase_(EC_3.1.6.6)	0.0428528	0.058779
Stress Response	Osmotic stress	Choline and Betaine Uptake and Betaine Biosynthesis	Dehydrogenase_in_mycofactocin_cluster	0.000925381	9.36e-05
Stress Response	Osmotic stress	Choline and Betaine Uptake and Betaine Biosynthesis	Fructanase_(EC_3.2.1.80),_FruA_@_Levanase_(EC_3.2.1.65)	3.30493e-05	0
Stress Response	Osmotic stress	Choline and Betaine Uptake and Betaine Biosynthesis	GbcA_Glycine_betaine_demethylase_subunit_A	0.00419726	0.00229328
Stress Response	Osmotic stress	Choline and Betaine Uptake and Betaine Biosynthesis	GbcB_Glycine_betaine_demethylase_subunit_B	0	4.68e-05
Stress Response	Osmotic stress	Choline and Betaine Uptake and Betaine Biosynthesis	Glucose-methanol-choline_oxidoreductase_(EC_1.1.99.1)	8.26233e-05	0
Stress Response	Osmotic stress	Choline and Betaine Uptake and Betaine Biosynthesis	Glycine_betaine_/_L-proline_glycine_betaine_ABC_transport_system_permease_protein_ProV_(TC_3.A.1.12.1)	0.000239608	0.000187207
Stress Response	Osmotic stress	Choline and Betaine Uptake and Betaine Biosynthesis	Glycine_betaine_ABC_transport_system_permease_protein	0.00981565	0.0147893
Stress Response	Osmotic stress	Choline and Betaine Uptake and Betaine Biosynthesis	Glycine_betaine_ABC_transport_system,_ATP-binding_protein_OpuAA_(EC_3.6.3.32)	0.00457733	0.00663804
Stress Response	Osmotic stress	Choline and Betaine Uptake and Betaine Biosynthesis	Glycine_betaine_ABC_transport_system,_glycine_betaine-binding_protein_OpuAC	6.60986e-05	0.000468017
Stress Response	Osmotic stress	Choline and Betaine Uptake and Betaine Biosynthesis	Glycine_betaine_ABC_transport_system,_permease_protein_OpuAB	0.00527137	0.00690325
Stress Response	Osmotic stress	Choline and Betaine Uptake and Betaine Biosynthesis	Glycine_betaine_ABC_transport_system,_permease_protein_OpuAB_/_Glycine_betaine_ABC_transport_system,_glycine_betaine-binding_protein_OpuAC	0.000561838	0.000842431
Stress Response	Osmotic stress	Choline and Betaine Uptake and Betaine Biosynthesis	Glycine_betaine_ABC_transport_system,_permease/glycine_betaine-binding_protein_OpuABC	0.000660986	0.00215288
Stress Response	Osmotic stress	Choline and Betaine Uptake and Betaine Biosynthesis	Glycine_betaine_transporter_OpuD	0.00269352	0.00149766
Stress Response	Osmotic stress	Choline and Betaine Uptake and Betaine Biosynthesis	Glycine_betaine/L-proline_ABC_transporter,_glycine_betaine/L-proline-_binding/permease_protein	0	9.36e-05
Stress Response	Osmotic stress	Choline and Betaine Uptake and Betaine Biosynthesis	Glycine_betaine/L-proline_transport_ATP-binding_protein_ProV_(TC_3.A.1.12.1)	0.00962561	0.00983281
Stress Response	Osmotic stress	Choline and Betaine Uptake and Betaine Biosynthesis	Glycine_betaine/L-proline_transport_substrate-binding_protein_ProX_(TC_3.A.1.12.1)	0.00275962	0.00161466
Stress Response	Osmotic stress	Choline and Betaine Uptake and Betaine Biosynthesis	Glycine_betaine/L-proline_transport_substrate-binding_protein_ProX_(TC_3.A.1.12.1)_/_Osmotic_adaptation	0.00388329	0.00311231
Stress Response	Osmotic stress	Choline and Betaine Uptake and Betaine Biosynthesis	Glycine_betaine/L-proline_transport_system_permease_protein_ProW_(TC_3.A.1.12.1)	0.00272657	0.00159126
Stress Response	Osmotic stress	Choline and Betaine Uptake and Betaine Biosynthesis	Glycine/D-amino_acid_oxidases_(deaminating)	0.000297444	0.000140405
Stress Response	Osmotic stress	Choline and Betaine Uptake and Betaine Biosynthesis	High-affinity_choline_uptake_protein_BetT	0.00223083	0.0026209
Stress Response	Osmotic stress	Choline and Betaine Uptake and Betaine Biosynthesis	HTH-type_transcriptional_regulator_BetI	0.00109063	0.000374414
Stress Response	Osmotic stress	Choline and Betaine Uptake and Betaine Biosynthesis	hypothetical_protein	0.000132197	0
Stress Response	Osmotic stress	Choline and Betaine Uptake and Betaine Biosynthesis	L-proline_glycine_betaine_ABC_transport_system_permease_protein_ProV_(TC_3.A.1.12.1)	0.0329141	0.0457138
Stress Response	Osmotic stress	Choline and Betaine Uptake and Betaine Biosynthesis	L-proline_glycine_betaine_ABC_transport_system_permease_protein_ProW_(TC_3.A.1.12.1)	0.00829538	0.00959123
Stress Response	Osmotic stress	Choline and Betaine Uptake and Betaine Biosynthesis	L-proline_glycine_betaine_binding_ABC_transporter_protein_ProX_(TC_3.A.1.12.1)	0.00768397	0.0109984
Stress Response	Osmotic stress	Choline and Betaine Uptake and Betaine Biosynthesis	L-proline_glycine_betaine_binding_ABC_transporter_protein_ProX_(TC_3.A.1.12.1)_/_Osmotic_adaptation	0.0165247	0.0129407
Stress Response	Osmotic stress	Choline and Betaine Uptake and Betaine Biosynthesis	Opine_oxidase_subunit_B	1.65247e-05	0
Stress Response	Osmotic stress	Choline and Betaine Uptake and Betaine Biosynthesis	Osmoprotectant_ABC_transporter_ATP-binding_subunit_YehX	1.65247e-05	4.68e-05
Stress Response	Osmotic stress	Choline and Betaine Uptake and Betaine Biosynthesis	Osmoprotectant_ABC_transporter_permease_protein_YehY	0.000115673	1.87e-05
Stress Response	Osmotic stress	Choline and Betaine Uptake and Betaine Biosynthesis	Osmotically_activated_L-carnitine/choline_ABC_transporter,_ATP-binding_protein_OpuCA	0.000115673	0.000304211
Stress Response	Osmotic stress	Choline and Betaine Uptake and Betaine Biosynthesis	Osmotically_activated_L-carnitine/choline_ABC_transporter,_permease_protein_OpuCB	0.000413116	0.00133385
Stress Response	Osmotic stress	Choline and Betaine Uptake and Betaine Biosynthesis	Osmotically_activated_L-carnitine/choline_ABC_transporter,_permease_protein_OpuCD	0.000528789	0.00135725
Stress Response	Osmotic stress	Choline and Betaine Uptake and Betaine Biosynthesis	Osmotically_activated_L-carnitine/choline_ABC_transporter,_substrate-binding_protein_OpuCC	6.60986e-05	0.000187207
Stress Response	Osmotic stress	Choline and Betaine Uptake and Betaine Biosynthesis	Oxidoreductase,_GMC_family_/_Alkyl_sulfatase	0.000768397	0.000210608
Stress Response	Osmotic stress	Choline and Betaine Uptake and Betaine Biosynthesis	Putative_dehydrogenase	0.000324985	0.000526519
Stress Response	Osmotic stress	Choline and Betaine Uptake and Betaine Biosynthesis	putative_oxidoreductase	9.9148e-05	4.68e-05
Stress Response	Osmotic stress	Choline and Betaine Uptake and Betaine Biosynthesis	Putative_sulfatase	0.000148722	0.00028081
Stress Response	Osmotic stress	Choline and Betaine Uptake and Betaine Biosynthesis	Putative_transport_system_permease_protein	3.30493e-05	4.68e-05
Stress Response	Osmotic stress	Choline and Betaine Uptake and Betaine Biosynthesis	Putative_transporter	0	9.36e-05
Stress Response	Osmotic stress	Choline and Betaine Uptake and Betaine Biosynthesis	Sarcosine_oxidase_alpha_subunit_(EC_1.5.3.1)	0.0238385	0.0178658
Stress Response	Osmotic stress	Choline and Betaine Uptake and Betaine Biosynthesis	Sarcosine_oxidase_alpha_subunit_(EC_1.5.3.1)_#_truncated	6.60986e-05	9.36e-05
Stress Response	Osmotic stress	Choline and Betaine Uptake and Betaine Biosynthesis	Sarcosine_oxidase_beta_subunit_(EC_1.5.3.1)	0.0237793	0.0209547
Stress Response	Osmotic stress	Choline and Betaine Uptake and Betaine Biosynthesis	Sarcosine_oxidase_delta_subunit_(EC_1.5.3.1)	0.00156433	0.000405615
Stress Response	Osmotic stress	Choline and Betaine Uptake and Betaine Biosynthesis	Sarcosine_oxidase_delta_subunit_(EC_1.5.3.1)_/_Sarcosine_oxidase_alpha_subunit_(EC_1.5.3.1)	0.000385575	0.000475817
Stress Response	Osmotic stress	Choline and Betaine Uptake and Betaine Biosynthesis	Sarcosine_oxidase_gamma_subunit_(EC_1.5.3.1)	0.00105207	0.000748827
Stress Response	Osmotic stress	Choline and Betaine Uptake and Betaine Biosynthesis	Sulfatase	0	7.02e-05
Stress Response	Osmotic stress	Choline and Betaine Uptake and Betaine Biosynthesis	Transcriptional_regulator,_AcrR_family	3.30493e-05	0
Stress Response	Osmotic stress	Choline and Betaine Uptake and Betaine Biosynthesis	Transporter_of_small_molecules	0.000165247	2.34e-05
Stress Response	Osmotic stress	Choline and Betaine Uptake and Betaine Biosynthesis	Wrong_start_/_Sarcosine_oxidase_beta_subunit_(EC_1.5.3.1)	3.30493e-05	0
Stress Response	Osmotic stress	Ectoine biosynthesis and regulation	Aspartokinase_(EC_2.7.2.4)_associated_with_ectoine_biosynthesis	3.30493e-05	9.36e-05
Stress Response	Osmotic stress	Ectoine biosynthesis and regulation	Diaminobutyrate--2-oxoglutarate_transaminase_(EC_2.6.1.76)_##_EctB	0.000677511	0.000608422
Stress Response	Osmotic stress	Ectoine biosynthesis and regulation	Diaminobutyrate-pyruvate_aminotransferase_(EC_2.6.1.46)	0.00226388	0.00308891
Stress Response	Osmotic stress	Ectoine biosynthesis and regulation	Diaminobutyrate-pyruvate_aminotransferase_(EC_2.6.1.46)_#_EctB	0.000165247	4.68e-05
Stress Response	Osmotic stress	Ectoine biosynthesis and regulation	Ectoine_hydroxylase_(EC_1.17.-.-)	0.0047591	0.00294851
Stress Response	Osmotic stress	Ectoine biosynthesis and regulation	Ectoine_hydroxylase_(EC_1.17.-.-)_##_EctD	3.30493e-05	0.00028081
Stress Response	Osmotic stress	Ectoine biosynthesis and regulation	L-2,4-diaminobutyric_acid_acetyltransferase_(EC_2.3.1.-)	0.000198296	0.000795629
Stress Response	Osmotic stress	Ectoine biosynthesis and regulation	L-2,4-diaminobutyric_acid_acetyltransferase_(EC_2.3.1.-)_#_EctA	9.9148e-05	4.68e-05
Stress Response	Osmotic stress	Ectoine biosynthesis and regulation	L-ectoine_synthase_(EC_4.2.1.-)	0.000330493	0.00168486
Stress Response	Osmotic stress	Ectoine biosynthesis and regulation	L-ectoine_synthase_(EC_4.2.1.108)_##_EctC	0.000165247	0.000421215
Stress Response	Osmotic stress	Gycosylglycerates	Glucose-6-phosphate_isomerase,_archaeal_(EC_5.3.1.9)	0	4.68e-05
Stress Response	Osmotic stress	Gycosylglycerates	Glucosyl-3-phosphoglycerate_synthase_(EC_2.4.1.266)	0.00251175	0.00533539
Stress Response	Osmotic stress	Gycosylglycerates	Glucosylglycerate_synthase_(EC_2.4.1.268)	0.000396592	4.68e-05
Stress Response	Osmotic stress	Gycosylglycerates	Mannose-1-phosphate_guanylyltransferase_(EC_2.7.7.13_)_/_Phosphomannomutase_(EC_5.4.2.8)	0.000479215	0.000717626
Stress Response	Osmotic stress	Gycosylglycerates	Mannose-1-phosphate_guanylyltransferase_(EC_2.7.7.13)	0.000330493	7.02e-05
Stress Response	Osmotic stress	Gycosylglycerates	Mannose-1-phosphate_guanylyltransferase_(EC_2.7.7.13)_/_Mannose-6-phosphate_isomerase_(EC_5.3.1.8)	0.000297444	0
Stress Response	Osmotic stress	Gycosylglycerates	Mannose-1-phosphate_guanylyltransferase_(GDP)_(EC_2.7.7.22)	0.000165247	0
Stress Response	Osmotic stress	Gycosylglycerates	Mannose-1-phosphate_guanylyltransferase_(GDP)_(EC_2.7.7.22)_/_Mannose-6-phosphate_isomerase_(EC_5.3.1.8)	0	2.34e-05
Stress Response	Osmotic stress	Gycosylglycerates	Mannose-6-phosphate_isomerase_(EC_5.3.1.8)	0.000212066	0.000967235
Stress Response	Osmotic stress	Gycosylglycerates	Mannose-6-phosphate_isomerase_(EC_5.3.1.8)_/_Mannose-1-phosphate_guanylyltransferase_(GDP)_(EC_2.7.7.22)	1.65247e-05	4.68e-05
Stress Response	Osmotic stress	Gycosylglycerates	Mannosyl-3-phosphoglycerate_synthase_(EC_2.4.1.217)	3.30493e-05	0.000234009
Stress Response	Osmotic stress	Gycosylglycerates	Phosphoglucomutase_(EC_5.4.2.2)_@_Phosphomannomutase_(EC_5.4.2.8)	0.000242362	2.34e-05
Stress Response	Osmotic stress	Gycosylglycerates	Phosphomannomutase	3.30493e-05	0
Stress Response	Osmotic stress	Gycosylglycerates	Phosphomannomutase_(EC_5.4.2.8)	0.00664016	0.0126521
Stress Response	Osmotic stress	Gycosylglycerates	Phosphomannomutase_(EC_5.4.2.8)_/_Phosphoglucomutase_(EC_5.4.2.2)	0	2.34e-05
Stress Response	Osmotic stress	Gycosylglycerates	Phosphomannomutase_(EC_5.4.2.8)_/_Phosphoglucomutase_(EC_5.4.2.2)_/_Phosphoglucosamine_mutase_(EC_5.4.2.10)	5.78363e-05	1.84e-05
Stress Response	Osmotic stress	Gycosylglycerates	Phosphomannomutase_(EC_5.4.2.8)_/_Phosphoglucosamine_mutase_(EC_5.4.2.10)	1.32197e-05	0
Stress Response	Osmotic stress	Osmoprotectant ABC transporter YehZYXW of Enterobacteriales	Osmoprotectant_ABC_transporter_ATP-binding_subunit_YehX	0.000115673	0.00028081
Stress Response	Osmotic stress	Osmoprotectant ABC transporter YehZYXW of Enterobacteriales	Osmoprotectant_ABC_transporter_binding_protein_YehZ	0.00099148	0.000655224
Stress Response	Osmotic stress	Osmoprotectant ABC transporter YehZYXW of Enterobacteriales	Osmoprotectant_ABC_transporter_inner_membrane_protein_YehW	0.000313969	0.00028081
Stress Response	Osmotic stress	Osmoprotectant ABC transporter YehZYXW of Enterobacteriales	Osmoprotectant_ABC_transporter_permease_protein_YehY	0	0.000686425
Stress Response	Osmotic stress	Osmoregulation	Aquaporin_Z	0.057291	0.0465209
Stress Response	Osmotic stress	Osmoregulation	Aquaporin_Z_/_Arsenate_reductase_(EC_1.20.4.1)	1.65247e-05	2.34e-05
Stress Response	Osmotic stress	Osmoregulation	Glycerol_uptake_facilitator_protein	0.00618203	0.0088073
Stress Response	Osmotic stress	Osmoregulation	hypothetical_protein	0	0.000210608
Stress Response	Osmotic stress	Osmoregulation	Osmotically_inducible_protein_OsmY	0.000793184	0
Stress Response	Osmotic stress	Osmoregulation	Outer_membrane_protein	3.30493e-05	0
Stress Response	Osmotic stress	Osmoregulation	Outer_membrane_protein_A_precursor	0.0538381	0.0527352
Stress Response	Osmotic stress	Osmoregulation	Probable_lipoprotein_YiaD	0.000280919	0.000257409
Stress Response	Osmotic stress	Osmoregulation	putative_lipoprotein	9.9148e-05	0
Stress Response	Osmotic stress	Osmoregulation	Transporter_of_small_molecules	1.65247e-05	0.000140405
Stress Response	Osmotic stress	Osmotic stress cluster	Heat_shock_(predicted_periplasmic)_protein_YciM,_precursor	0.00274309	0.000655224
Stress Response	Osmotic stress	Osmotic stress cluster	Phosphatidylglycerophosphatase_B_(EC_3.1.3.27)	0.000870299	0.000210608
Stress Response	Osmotic stress	Synthesis of osmoregulated periplasmic glucans	Beta-(1-->2)glucan_export_ATP-binding/permease_protein_NdvA_(EC_3.6.3.42)	0.0125532	0.00563961
Stress Response	Osmotic stress	Synthesis of osmoregulated periplasmic glucans	Cyclic_beta-1,2-glucan_modification_transmembrane_protein	0.000528789	0
Stress Response	Osmotic stress	Synthesis of osmoregulated periplasmic glucans	Cyclic_beta-1,2-glucan_synthase_(EC_2.4.1.-)	0.097859	0.0442744
Stress Response	Osmotic stress	Synthesis of osmoregulated periplasmic glucans	Glucans_biosynthesis_glucosyltransferase_H_(EC_2.4.1.-)	0.0144095	0.00458657
Stress Response	Osmotic stress	Synthesis of osmoregulated periplasmic glucans	Glucans_biosynthesis_protein_C_(EC_2.1.-.-)	0.00155332	0.000748827
Stress Response	Osmotic stress	Synthesis of osmoregulated periplasmic glucans	Glucans_biosynthesis_protein_D_precursor	0.00242912	0.00114664
Stress Response	Osmotic stress	Synthesis of osmoregulated periplasmic glucans	Glucans_biosynthesis_protein_G_precursor	0.00969997	0.00395474
Stress Response	Osmotic stress	Synthesis of osmoregulated periplasmic glucans	OpgC_protein	0.00968345	0.00505459
Stress Response	Osmotic stress	Synthesis of osmoregulated periplasmic glucans	Phosphatidylglycerol--membrane-oligosaccharide_glycerophosphotransferase_(EC_2.7.8.20)	0.000187279	0.000140405
Stress Response	Osmotic stress	Synthesis of osmoregulated periplasmic glucans	Phosphoglycerol_transferase_I_(EC_2.7.8.20)	0.00120079	4.68e-05
Stress Response	Osmotic stress	Synthesis of osmoregulated periplasmic glucans	Putative_inner_membrane_protein	3.30493e-05	0
Stress Response	Oxidative stress	Glutaredoxins	23S_rRNA_(Uracil-5-)_-methyltransferase_rumB_(EC_2.1.1.-)	6.60986e-05	0
Stress Response	Oxidative stress	Glutaredoxins	23S_rRNA_(uracil(747)-C(5))-methyltransferase_(EC_2.1.1.189)_##_RlmC	0.000611412	4.68e-05
Stress Response	Oxidative stress	Glutaredoxins	ATP/GTP-binding_site_motif_A_(P-loop)_:BolA-like_protein	4.9574e-05	0
Stress Response	Oxidative stress	Glutaredoxins	Cell_division_protein_BolA	0.00104105	0.000608422
Stress Response	Oxidative stress	Glutaredoxins	Cell_wall_endopeptidase,_family_M23/M37	0.00304054	0.00226988
Stress Response	Oxidative stress	Glutaredoxins	Chaperone_protein_HscA	0.00339562	0.00170982
Stress Response	Oxidative stress	Glutaredoxins	Chaperone_protein_HscB	0.000423582	0.000288611
Stress Response	Oxidative stress	Glutaredoxins	Competence_protein_F_homolog,_phosphoribosyltransferase_domain;_protein_YhgH_required_for_utilization_of_DNA_as_sole_source_of_carbon_and_energy	0.0158471	0.0128471
Stress Response	Oxidative stress	Glutaredoxins	FIG136845:_Rhodanese-related_sulfurtransferase	6.60986e-05	9.36e-05
Stress Response	Oxidative stress	Glutaredoxins	Flavohemoglobin_/_Nitric_oxide_dioxygenase_(EC_1.14.12.17)	0.000948515	0.000967235
Stress Response	Oxidative stress	Glutaredoxins	Flavohemoprotein_(Hemoglobin-like_protein)_(Flavohemoglobin)_(Nitric_oxide_dioxygenase)_(EC_1.14.12.17)	0.0091117	0.0129329
Stress Response	Oxidative stress	Glutaredoxins	FMN_adenylyltransferase_(EC_2.7.7.2)_/_Riboflavin_kinase_(EC_2.7.1.26)	0.00516049	0.00489915
Stress Response	Oxidative stress	Glutaredoxins	Glutaredoxin	0.000436251	0.000124805
Stress Response	Oxidative stress	Glutaredoxins	Glutaredoxin_1	1.65247e-05	0
Stress Response	Oxidative stress	Glutaredoxins	Glutaredoxin_2	0	2.34e-05
Stress Response	Oxidative stress	Glutaredoxins	Glutaredoxin_3	0.000636199	0.000608422
Stress Response	Oxidative stress	Glutaredoxins	Glutaredoxin_3_(Grx1)	3.30493e-05	4.68e-05
Stress Response	Oxidative stress	Glutaredoxins	Glutaredoxin_3_(Grx2)	0.00145417	0.000994536
Stress Response	Oxidative stress	Glutaredoxins	Glutaredoxin_3_(Grx3)	0.000784921	0.000175506
Stress Response	Oxidative stress	Glutaredoxins	Glutaredoxin-like_protein_NrdH,_required_for_reduction_of_Ribonucleotide_reductase_class_Ib	0.000148722	0.000156006
Stress Response	Oxidative stress	Glutaredoxins	Glutaredoxin-related_protein	0.00370428	0.00501558
Stress Response	Oxidative stress	Glutaredoxins	Glutathione_synthetase_(EC_6.3.2.3)	0.0022022	0.000913018
Stress Response	Oxidative stress	Glutaredoxins	Glycerol-3-phosphate_dehydrogenase_[NAD(P)+]_(EC_1.1.1.94)	0.0113337	0.0122508
Stress Response	Oxidative stress	Glutaredoxins	hypothetical_protein	4.9574e-05	0
Stress Response	Oxidative stress	Glutaredoxins	Multidrug_resistance_protein_Atm1	0.00024787	0
Stress Response	Oxidative stress	Glutaredoxins	Murein_DD-endopeptidase_MepM	0	0.000187207
Stress Response	Oxidative stress	Glutaredoxins	Murein_hydrolase_activator_EnvC	6.60986e-05	0
Stress Response	Oxidative stress	Glutaredoxins	NAD-dependent_glyceraldehyde-3-phosphate_dehydrogenase_(EC_1.2.1.12)	0.00734197	0.00950006
Stress Response	Oxidative stress	Glutaredoxins	NAD-dependent_glyceraldehyde-3-phosphate_dehydrogenase_(EC_1.2.1.12)_@_Pentalenolactone_resistance_protein	5.50822e-06	3.12e-05
Stress Response	Oxidative stress	Glutaredoxins	NADPH-dependent_glyceraldehyde-3-phosphate_dehydrogenase_(EC_1.2.1.13)_/_NAD-dependent_glyceraldehyde-3-phosphate_dehydrogenase_(EC_1.2.1.12)	0.0011181	0.000774735
Stress Response	Oxidative stress	Glutaredoxins	Nitroreductase_family_protein	0.000132197	0
Stress Response	Oxidative stress	Glutaredoxins	Oxygen-insensitive_NADPH_nitroreductase_(EC_1.-.-.-)	0.000760134	0.000187207
Stress Response	Oxidative stress	Glutaredoxins	Peptidase,_M23/M37_family	0	9.36e-05
Stress Response	Oxidative stress	Glutaredoxins	Peptide_chain_release_factor_1	0.0148334	0.0177059
Stress Response	Oxidative stress	Glutaredoxins	Periplasmic_septal_ring_factor_with_murein_hydrolase_activity_EnvC/YibP	3.30493e-05	0
Stress Response	Oxidative stress	Glutaredoxins	Phosphocarrier_protein,_nitrogen_regulation_associated	0.00378415	0.00169578
Stress Response	Oxidative stress	Glutaredoxins	Predicted_ATPase_related_to_phosphate_starvation-inducible_protein_PhoH	6.60986e-05	0
Stress Response	Oxidative stress	Glutaredoxins	Protein_export_cytoplasm_chaperone_protein_(SecB,_maintains_protein_to_be_exported_in_unfolded_state)	0.00269352	0.00120124
Stress Response	Oxidative stress	Glutaredoxins	Protein-export_protein_SecB_(maintains_pre-export_unfolded_state)	0.00411464	0.00207488
Stress Response	Oxidative stress	Glutaredoxins	Putative_uncharacterized_protein_BCG_3078c_/_Glutaredoxin-like_protein_NrdH,_required_for_reduction_of_Ribonucleotide_reductase_class_Ib	1.10164e-05	0
Stress Response	Oxidative stress	Glutaredoxins	Rhodanese_domain_protein_/_Ankyrin	0.000187279	8.19e-05
Stress Response	Oxidative stress	Glutaredoxins	Rhodanese-like_domain_protein	0.000638953	0.000452417
Stress Response	Oxidative stress	Glutaredoxins	Rhodanese-related_sulfurtransferase_YibN	0.000165247	4.68e-05
Stress Response	Oxidative stress	Glutaredoxins	Riboflavin_kinase_(EC_2.7.1.26)	4.9574e-05	9.36e-05
Stress Response	Oxidative stress	Glutaredoxins	Riboflavin_kinase_(EC_2.7.1.26)_/_FMN_adenylyltransferase_(EC_2.7.7.2)	0.00423661	0.00477212
Stress Response	Oxidative stress	Glutaredoxins	Sulfur_carrier_protein_adenylyltransferase_ThiF	2.54226e-06	0
Stress Response	Oxidative stress	Glutaredoxins	Thiol-disulfide_isomerase	8.26233e-05	0.000117004
Stress Response	Oxidative stress	Glutaredoxins	Thiosulfate_sulfurtransferase,_rhodanese_(EC_2.8.1.1)	8.26233e-06	9.36e-05
Stress Response	Oxidative stress	Glutaredoxins	tRNA_(cytidine(34)-2'-O)-methyltransferase_(EC_2.1.1.207)	3.30493e-05	0
Stress Response	Oxidative stress	Glutaredoxins	tRNA_(cytidine(34)-2'-O)-methyltransferase_(EC_2.1.1.207)_##_TrmL	0.00489956	0.0026677
Stress Response	Oxidative stress	Glutaredoxins	tRNA_(cytosine34-2'-O-)-methyltransferase_(EC_2.1.1.-)	0.00817144	0.00439936
Stress Response	Oxidative stress	Glutaredoxins	Uncharacterized_monothiol_glutaredoxin_ycf64-like	0.0019051	0.00125562
Stress Response	Oxidative stress	Glutaredoxins	YrbA_protein	1.76263e-05	1.17e-05
Stress Response	Oxidative stress	Glutathione analogs: mycothiol	1D-myo-inositol_2-acetamido-2-deoxy-alpha-D-glucopyranoside_deacetylase_(EC_3.5.1.103)	0.00204906	0.00219344
Stress Response	Oxidative stress	Glutathione analogs: mycothiol	Acetyl-CoA:Cys-GlcN-Ins_acetyltransferase,_mycothiol_synthase_MshD	0.00318651	0.00364663
Stress Response	Oxidative stress	Glutathione analogs: mycothiol	Acetyl-CoA:Cys-GlcN-Ins_acetyltransferase,_mycothiol_synthase_MshD_(EC_2.3.1.189)	0.000966693	0.00102964
Stress Response	Oxidative stress	Glutathione analogs: mycothiol	D-inositol-3-phosphate_glycosyltransferase_(EC_2.4.1.250)	0.00192147	0.00213533
Stress Response	Oxidative stress	Glutathione analogs: mycothiol	Formaldehyde_dehydrogenase_MscR,_NAD/mycothiol-dependent_(EC_1.2.1.66)_/_S-nitrosomycothiol_reductase_MscR	0.011201	0.0129457
Stress Response	Oxidative stress	Glutathione analogs: mycothiol	Glutamate--cysteine_ligase_(EC_6.3.2.2)	1.10164e-05	1.17e-05
Stress Response	Oxidative stress	Glutathione analogs: mycothiol	Glycosyltransferase_MshA_involved_in_mycothiol_biosynthesis_(EC_2.4.1.-)	0.00722999	0.00800309
Stress Response	Oxidative stress	Glutathione analogs: mycothiol	hypothetical_protein	6.60986e-05	0
Stress Response	Oxidative stress	Glutathione analogs: mycothiol	L-cysteine:1D-myo-inosityl_2-amino-2-deoxy-alpha-D-glucopyranoside_ligase_MshC	0.008844	0.0098073
Stress Response	Oxidative stress	Glutathione analogs: mycothiol	Lysophospholipase_(EC_3.1.1.5)	0.00183424	0.00161466
Stress Response	Oxidative stress	Glutathione analogs: mycothiol	Lysophospholipase_(EC_3.1.1.5);_Monoglyceride_lipase_(EC_3.1.1.23)	0.00071056	0.000889233
Stress Response	Oxidative stress	Glutathione analogs: mycothiol	Lysophospholipase_(EC_3.1.1.5);_Monoglyceride_lipase_(EC_3.1.1.23);_putative	0.00074361	0.000678625
Stress Response	Oxidative stress	Glutathione analogs: mycothiol	Maleylpyruvate_isomerase,_mycothiol-dependent_(EC_5.2.1.4)	0.0025448	0.00224648
Stress Response	Oxidative stress	Glutathione analogs: mycothiol	Monoglyceride_lipase_(EC_3.1.1.23)	9.36397e-05	9.36e-05
Stress Response	Oxidative stress	Glutathione analogs: mycothiol	Mycothiol_S-conjugate_amidase_Mca	0.0113194	0.0144773
Stress Response	Oxidative stress	Glutathione analogs: mycothiol	N-acetyl-1-D-myo-inosityl-2-amino-2-deoxy-alpha-D-glucopyranoside_deacetylase_MshB	0.00671452	0.00983304
Stress Response	Oxidative stress	Glutathione analogs: mycothiol	NADPH-dependent_mycothiol_reductase_Mtr	0.00584973	0.00603742
Stress Response	Oxidative stress	Glutathione analogs: mycothiol	Phosphate_transport_system_regulatory_protein_PhoU	0.00071056	0.000761568
Stress Response	Oxidative stress	Glutathione analogs: mycothiol	Putative_hydrolase	0.000231345	0
Stress Response	Oxidative stress	Glutathione analogs: mycothiol	Putative_hydrolase_in_cluster_with_formaldehyde/S-nitrosomycothiol_reductase_MscR	0.00546415	0.00584631
Stress Response	Oxidative stress	Glutathione analogs: mycothiol	Similar_to_Glutamate--cysteine_ligase_(EC_6.3.2.2),_function_unknown	1.65247e-05	0
Stress Response	Oxidative stress	Glutathione analogs: mycothiol	similar_to_L-cysteine:1D-myo-inosityl_2-amino-2-deoxy-alpha-D-glucopyranoside_ligase	0.00024787	0.000592822
Stress Response	Oxidative stress	Glutathione analogs: mycothiol	Uncharacterized_protein_Rv0487/MT0505_clustered_with_mycothiol_biosynthesis_gene	0.00442861	0.00533539
Stress Response	Oxidative stress	Glutathione analogs: mycothiol	Uncharacterized_protein_SCO7632	3.30493e-05	0.000163806
Stress Response	Oxidative stress	Glutathione: Biosynthesis and gamma-glutamyl cycle	5-oxoprolinase_(EC_3.5.2.9)	0.0126213	0.00499218
Stress Response	Oxidative stress	Glutathione: Biosynthesis and gamma-glutamyl cycle	5-oxoprolinase_(EC_3.5.2.9)_#_fragment	6.60986e-05	4.68e-05
Stress Response	Oxidative stress	Glutathione: Biosynthesis and gamma-glutamyl cycle	5-oxoprolinase_(EC_3.5.2.9),_HyuA-like_domain	4.9574e-05	0
Stress Response	Oxidative stress	Glutathione: Biosynthesis and gamma-glutamyl cycle	5-oxoprolinase_(EC_3.5.2.9),_HyuA-like_domain_/_5-oxoprolinase_(EC_3.5.2.9),_HyuB-like_domain	0.0134267	0.00734397
Stress Response	Oxidative stress	Glutathione: Biosynthesis and gamma-glutamyl cycle	5-oxoprolinase_(EC_3.5.2.9),_HyuA-like_domain_/_5-oxoprolinase_(EC_3.5.2.9),_HyuB-like_domain_#_fragment	0.000176263	5.85e-05
Stress Response	Oxidative stress	Glutathione: Biosynthesis and gamma-glutamyl cycle	5-oxoprolinase_(EC_3.5.2.9),_HyuB-like_domain	9.9148e-05	9.36e-05
Stress Response	Oxidative stress	Glutathione: Biosynthesis and gamma-glutamyl cycle	FIG01326805:_variable_size_protein_family	0.000132197	0
Stress Response	Oxidative stress	Glutathione: Biosynthesis and gamma-glutamyl cycle	Gamma-glutamyltranspeptidase_(EC_2.3.2.2)	0.0724821	0.0643962
Stress Response	Oxidative stress	Glutathione: Biosynthesis and gamma-glutamyl cycle	Gamma-glutamyltranspeptidase_(EC_2.3.2.2)_@_Glutathione_hydrolase_(EC_3.4.19.13)	0.0412906	0.0349936
Stress Response	Oxidative stress	Glutathione: Biosynthesis and gamma-glutamyl cycle	Glutamate--cysteine_ligase_(EC_6.3.2.2)	0.0119342	0.00686737
Stress Response	Oxidative stress	Glutathione: Biosynthesis and gamma-glutamyl cycle	Glutamate--cysteine_ligase_(EC_6.3.2.2),_divergent,_of_Alpha-_and_Beta-proteobacteria_type	0.00212397	0.000351013
Stress Response	Oxidative stress	Glutathione: Biosynthesis and gamma-glutamyl cycle	Glutamate--cysteine_ligase_archaeal_(EC_6.3.2.2)	0.000297444	0.000351013
Stress Response	Oxidative stress	Glutathione: Biosynthesis and gamma-glutamyl cycle	Glutamate--cysteine_ligase_archaeal_(EC_6.3.2.2)_#_truncated	4.9574e-05	0.000117004
Stress Response	Oxidative stress	Glutathione: Biosynthesis and gamma-glutamyl cycle	Glutathione_biosynthesis_bifunctional_protein_gshF_(EC_6.3.2.2)(EC_6.3.2.3)	1.10164e-05	0
Stress Response	Oxidative stress	Glutathione: Biosynthesis and gamma-glutamyl cycle	Glutathione_synthetase_(EC_6.3.2.3)	0.00868344	0.00404223
Stress Response	Oxidative stress	Glutathione: Biosynthesis and gamma-glutamyl cycle	hypothetical_protein	6.88527e-05	0
Stress Response	Oxidative stress	Glutathione: Biosynthesis and gamma-glutamyl cycle	Membrane_alanine_aminopeptidase_N_(EC_3.4.11.2)	0.0324368	0.0304895
Stress Response	Oxidative stress	Glutathione: Biosynthesis and gamma-glutamyl cycle	Putative_aminopeptidase	0.000834495	0.000477377
Stress Response	Oxidative stress	Glutathione: Biosynthesis and gamma-glutamyl cycle	Putative_exported_protein_clustered_with_Gamma-glutamyltranspeptidase	0.0166844	0.00210608
Stress Response	Oxidative stress	Glutathione: Biosynthesis and gamma-glutamyl cycle	Short-chain_dehydrogenase/reductase_SDR?	3.30493e-05	0
Stress Response	Oxidative stress	Glutathione: Biosynthesis and gamma-glutamyl cycle	Similar_to_Glutamate--cysteine_ligase_(EC_6.3.2.2),_function_unknown	1.65247e-05	0
Stress Response	Oxidative stress	Glutathione: Biosynthesis and gamma-glutamyl cycle	Similar_to_Glutathione_synthetase	0.000528789	9.36e-05
Stress Response	Oxidative stress	Glutathione: Biosynthesis and gamma-glutamyl cycle	Tripeptide_aminopeptidase_(EC_3.4.11.4)	0.0156323	0.0184399
Stress Response	Oxidative stress	Glutathione: Biosynthesis and gamma-glutamyl cycle	uncharacterized_domain_/_5-oxoprolinase_(EC_3.5.2.9),_HyuA-like_domain_/_5-oxoprolinase_(EC_3.5.2.9),_HyuB-like_domain	0	2.34e-05
Stress Response	Oxidative stress	Glutathione: Non-redox reactions	beta-lactamase-like	3.30493e-05	0
Stress Response	Oxidative stress	Glutathione: Non-redox reactions	Distant_similarity_with_leukotriene_C4_synthase_(microsomal_glutathione_S-transferase)	0.000528789	0.000514819
Stress Response	Oxidative stress	Glutathione: Non-redox reactions	FIG005121:_SAM-dependent_methyltransferase_(EC_2.1.1.-)	0.000974955	7.02e-05
Stress Response	Oxidative stress	Glutathione: Non-redox reactions	Glutamate--cysteine_ligase_(EC_6.3.2.2)	0.00523509	0.00336504
Stress Response	Oxidative stress	Glutathione: Non-redox reactions	Glutamate--cysteine_ligase_(EC_6.3.2.2),_divergent,_of_Alpha-_and_Beta-proteobacteria_type	0.00135833	0.000187207
Stress Response	Oxidative stress	Glutathione: Non-redox reactions	Glutathione_biosynthesis_bifunctional_protein_gshF_(EC_6.3.2.2)(EC_6.3.2.3)	1.10164e-05	0
Stress Response	Oxidative stress	Glutathione: Non-redox reactions	Glutathione_S-transferase_(EC_2.5.1.18)	0.0451538	0.0213121
Stress Response	Oxidative stress	Glutathione: Non-redox reactions	Glutathione_S-transferase_(EC_2.5.1.18)_#_wrong_start	6.33445e-05	3.12e-05
Stress Response	Oxidative stress	Glutathione: Non-redox reactions	Glutathione_S-transferase_family_protein	0.0149939	0.00908213
Stress Response	Oxidative stress	Glutathione: Non-redox reactions	Glutathione_S-transferase,_omega_(EC_2.5.1.18)	0.00876909	0.00871682
Stress Response	Oxidative stress	Glutathione: Non-redox reactions	Glutathione_S-transferase,_phi_(EC_2.5.1.18)	0.000198296	9.36e-05
Stress Response	Oxidative stress	Glutathione: Non-redox reactions	Glutathione_S-transferase,_Streptococcal_type_(EC_2.5.1.18)	3.30493e-05	0
Stress Response	Oxidative stress	Glutathione: Non-redox reactions	Glutathione_S-transferase,_theta_(EC_2.5.1.18)	0	4.68e-05
Stress Response	Oxidative stress	Glutathione: Non-redox reactions	Glutathione_S-transferase,_unnamed_subgroup_(EC_2.5.1.18)	0.0122806	0.00856471
Stress Response	Oxidative stress	Glutathione: Non-redox reactions	Glutathione_S-transferase,_unnamed_subgroup_2_(EC_2.5.1.18)	0.00267699	0.000421215
Stress Response	Oxidative stress	Glutathione: Non-redox reactions	Glutathione_synthetase_(EC_6.3.2.3)	0.0022022	0.000913018
Stress Response	Oxidative stress	Glutathione: Non-redox reactions	Glyoxalase_family_protein	8.26233e-05	0
Stress Response	Oxidative stress	Glutathione: Non-redox reactions	Glyoxalase/bleomycin_resistance_protein/dioxygenase	1.65247e-05	0.000140405
Stress Response	Oxidative stress	Glutathione: Non-redox reactions	Hydroxyacylglutathione_hydrolase_(EC_3.1.2.6)	0.0133892	0.0170534
Stress Response	Oxidative stress	Glutathione: Non-redox reactions	hypothetical_domain_/_Glutathione_S-transferase_family_protein	8.26233e-06	0
Stress Response	Oxidative stress	Glutathione: Non-redox reactions	Hypothetical_metal-binding_enzyme,_YcbL_homolog	0.00740305	0.00773788
Stress Response	Oxidative stress	Glutathione: Non-redox reactions	hypothetical_protein	8.26233e-06	1.87e-05
Stress Response	Oxidative stress	Glutathione: Non-redox reactions	Lactoylglutathione_lyase_(EC_4.4.1.5)	0.0163759	0.0184399
Stress Response	Oxidative stress	Glutathione: Non-redox reactions	Lactoylglutathione_lyase_(EC_4.4.1.5)_@_Cadmium-induced_protein_CadI	0.000776659	0.000616223
Stress Response	Oxidative stress	Glutathione: Non-redox reactions	Maleylacetoacetate_isomerase_(EC_5.2.1.2)_@_Glutathione_S-transferase,_zeta_(EC_2.5.1.18)	0.00371487	0.00201772
Stress Response	Oxidative stress	Glutathione: Non-redox reactions	Methylglyoxal_synthase_(EC_4.2.3.3)	0.000622429	0.00055382
Stress Response	Oxidative stress	Glutathione: Non-redox reactions	Methylglyoxal_synthase_(EC_4.2.3.3)_/_Transcription_regulator_[contains_diacylglycerol_kinase_catalytic_domain]	4.9574e-05	0
Stress Response	Oxidative stress	Glutathione: Non-redox reactions	Phytochelatin_synthase_(EC_2.3.2.15),_bacterial_type	0.000330493	4.68e-05
Stress Response	Oxidative stress	Glutathione: Non-redox reactions	Phytochelatin_synthase_(EC_2.3.2.15),_eukaryotic_type	0.000363543	0.000140405
Stress Response	Oxidative stress	Glutathione: Non-redox reactions	Predicted_protein	6.60986e-05	0
Stress Response	Oxidative stress	Glutathione: Non-redox reactions	Probable_glutathione_S-transferase_(EC_2.5.1.18),_YfcF_homolog	0.00046269	9.36e-05
Stress Response	Oxidative stress	Glutathione: Non-redox reactions	Probable_glutathione_S-transferase_(EC_2.5.1.18),_YfcG_homolog	0.000165247	0
Stress Response	Oxidative stress	Glutathione: Non-redox reactions	Probable_metallo-hydrolase_YqgX	0.00137155	0.000748827
Stress Response	Oxidative stress	Glutathione: Non-redox reactions	Putative_glutathione_S-transferase_(EC_2.5.1.18)	3.30493e-05	0
Stress Response	Oxidative stress	Glutathione: Non-redox reactions	SAM-dependent_methyltransferase_2,_in_cluster_with_Hydroxyacylglutathione_hydrolase	0.00137155	0.000655224
Stress Response	Oxidative stress	Glutathione: Non-redox reactions	SAM-dependent_methyltransferase_2,_in_cluster_with_Hydroxyacylglutathione_hydrolase_(EC_3.1.2.6)	0.00418074	0.00229328
Stress Response	Oxidative stress	Glutathione: Non-redox reactions	Similar_to_Hydroxyacylglutathione_hydrolase,_but_in_an_organism_lacking_glutathione_biosynthesis	0.00143765	0.000889233
Stress Response	Oxidative stress	Glutathione: Non-redox reactions	Uncharacterized_glutathione_S-transferase-like_protein	0.0148953	0.00707374
Stress Response	Oxidative stress	Glutathione: Non-redox reactions	Uncharacterized_GST-like_protein_yncG	0.00132197	0.000140405
Stress Response	Oxidative stress	Glutathione: Redox cycle	Glutaredoxin	0.000436251	0.000124805
Stress Response	Oxidative stress	Glutathione: Redox cycle	Glutaredoxin_1	1.65247e-05	0
Stress Response	Oxidative stress	Glutathione: Redox cycle	Glutaredoxin_2	0	2.34e-05
Stress Response	Oxidative stress	Glutathione: Redox cycle	Glutaredoxin_3	0.000735347	0.000421215
Stress Response	Oxidative stress	Glutathione: Redox cycle	Glutaredoxin_3_(Grx1)	3.30493e-05	4.68e-05
Stress Response	Oxidative stress	Glutathione: Redox cycle	Glutaredoxin_3_(Grx2)	0.00145417	0.00108814
Stress Response	Oxidative stress	Glutathione: Redox cycle	Glutaredoxin_3_(Grx3)	0.000784921	0.000175506
Stress Response	Oxidative stress	Glutathione: Redox cycle	Glutaredoxin-like_protein_NrdH,_required_for_reduction_of_Ribonucleotide_reductase_class_Ib	0.000148722	0.000156006
Stress Response	Oxidative stress	Glutathione: Redox cycle	Glutaredoxin-related_protein	0.00226112	0.00379484
Stress Response	Oxidative stress	Glutathione: Redox cycle	Glutathione_peroxidase_(EC_1.11.1.9)	0.02043	0.0113338
Stress Response	Oxidative stress	Glutathione: Redox cycle	Glutathione_peroxidase_family_protein	0.00511714	0.00254289
Stress Response	Oxidative stress	Glutathione: Redox cycle	Glutathione_reductase_(EC_1.8.1.7)	0.0198351	0.0143525
Stress Response	Oxidative stress	Glutathione: Redox cycle	hypothetical_protein	3.30493e-05	0
Stress Response	Oxidative stress	Glutathione: Redox cycle	Putative_uncharacterized_protein_BCG_3078c_/_Glutaredoxin-like_protein_NrdH,_required_for_reduction_of_Ribonucleotide_reductase_class_Ib	1.10164e-05	0
Stress Response	Oxidative stress	Glutathione: Redox cycle	Ribonucleotide_reductase_of_class_Ib_(aerobic),_alpha_subunit_(EC_1.17.4.1)	0.000611412	0.000525319
Stress Response	Oxidative stress	Glutathione: Redox cycle	Ribonucleotide_reductase_of_class_Ib_(aerobic),_alpha_subunit_(EC_1.17.4.1)_@_intein-containing	1.10164e-05	5.45e-05
Stress Response	Oxidative stress	Glutathione: Redox cycle	Thioredoxin_reductase_(EC_1.8.1.9),_metazoan_type_@_selenocysteine-containing	3.30493e-05	0
Stress Response	Oxidative stress	Glutathione: Redox cycle	Uncharacterized_monothiol_glutaredoxin_ycf64-like	0.00193815	0.00130243
Stress Response	Oxidative stress	Glutathionylspermidine and Trypanothione	Putative_acid--amine_ligase_YgiC	0.000170755	0
Stress Response	Oxidative stress	Glutathionylspermidine and Trypanothione	Putative_acid--amine_ligase_YjfC	6.60986e-05	0
Stress Response	Oxidative stress	Glutathionylspermidine and Trypanothione	Similarity_with_glutathionylspermidine_synthase_(EC_6.3.1.8),_group_1	0.007034	0.00655224
Stress Response	Oxidative stress	Glutathionylspermidine and Trypanothione	Similarity_with_glutathionylspermidine_synthase_(EC_6.3.1.8),_group_2	0.000429641	4.68e-05
Stress Response	Oxidative stress	Oxidative stress	AhpE	0.000901538	0.00114085
Stress Response	Oxidative stress	Oxidative stress	Alkyl_hydroperoxide_reductase_subunit_C-like_protein	0.0227376	0.0260242
Stress Response	Oxidative stress	Oxidative stress	bacteriophytochrome_heme_oxygenase_BphO	0.000264395	0.000374414
Stress Response	Oxidative stress	Oxidative stress	bll5041;_hypothetical_protein	1.10164e-05	0
Stress Response	Oxidative stress	Oxidative stress	Catalase_(EC_1.11.1.6)	0.0272677	0.0252241
Stress Response	Oxidative stress	Oxidative stress	Catalase_(EC_1.11.1.6)_/_Peroxidase_(EC_1.11.1.7)	0.017276	0.0225524
Stress Response	Oxidative stress	Oxidative stress	Catalase_KatE_(EC_1.11.1.6)	0.00277945	0.00413935
Stress Response	Oxidative stress	Oxidative stress	Catalase_KatE_(EC_1.11.1.6)_/_Glutamine_amidotransferase-like_domain	0.00569003	0.00197091
Stress Response	Oxidative stress	Oxidative stress	Catalase_KatE_(EC_1.11.1.6)_/_Glutamine_amidotransferase-like_domain_#_frameshift	1.65247e-05	4.46e-06
Stress Response	Oxidative stress	Oxidative stress	Catalase-like_heme-binding_protein	0.000749118	0.000647424
Stress Response	Oxidative stress	Oxidative stress	Catalase-like_heme-binding_protein_/_Peroxidase_(EC_1.11.1.8)	9.9148e-05	2.34e-05
Stress Response	Oxidative stress	Oxidative stress	Catalase-peroxidase_KatG_(EC_1.11.1.21)	0.00529443	0.00592165
Stress Response	Oxidative stress	Oxidative stress	Cytochrome_P450_/_FIG00843435:_hypothetical_protein_/_Dye-decolorizing_peroxidase_(EC_1.11.1.7)	8.26233e-06	0
Stress Response	Oxidative stress	Oxidative stress	DNA_protection_during_starvation_protein	0.00797039	0.00638063
Stress Response	Oxidative stress	Oxidative stress	Dye-decolorizing_peroxidase_(EC_1.11.1.7)	0.0033139	0.00307777
Stress Response	Oxidative stress	Oxidative stress	Fe2+/Zn2+_uptake_regulation_proteins	3.30493e-05	0.000187207
Stress Response	Oxidative stress	Oxidative stress	Ferric_uptake_regulation_protein_FUR	0.00489405	0.00196824
Stress Response	Oxidative stress	Oxidative stress	FIG00843435:_hypothetical_protein	8.26233e-05	4.68e-05
Stress Response	Oxidative stress	Oxidative stress	Fumarate_and_nitrate_reduction_regulatory_protein	0.00049574	0.000140405
Stress Response	Oxidative stress	Oxidative stress	Heme_oxygenase_HemO,_associated_with_heme_uptake	6.05904e-05	0
Stress Response	Oxidative stress	Oxidative stress	Histidine_kinase	6.60986e-06	9.36e-05
Stress Response	Oxidative stress	Oxidative stress	Hydrogen_peroxide-inducible_genes_activator	0.0157633	0.0107589
Stress Response	Oxidative stress	Oxidative stress	Hydrogen_peroxide-inducible_genes_activator_##_OxyR	0.00174853	0.00109282
Stress Response	Oxidative stress	Oxidative stress	Iron-responsive_regulator_Irr	0.00372356	0.00126365
Stress Response	Oxidative stress	Oxidative stress	LysR-family_transcriptional_regulator_similar_to_hydrogen_peroxide-inducible_genes_activator	0	4.68e-05
Stress Response	Oxidative stress	Oxidative stress	Manganese_catalase_(EC_1.11.1.6)	0.000264395	0.000144305
Stress Response	Oxidative stress	Oxidative stress	Manganese_superoxide_dismutase_(EC_1.15.1.1)	0.00642064	0.00829928
Stress Response	Oxidative stress	Oxidative stress	Manganese_superoxide_dismutase_(EC_1.15.1.1);_Superoxide_dismutase_[Fe]_(EC_1.15.1.1)	1.10164e-05	0
Stress Response	Oxidative stress	Oxidative stress	Multi-sensor_signal_transduction_histidine_kinase	0.000490232	0.000585021
Stress Response	Oxidative stress	Oxidative stress	Nickel_uptake_regulation_protein_NUR_/_Ferric_uptake_regulation_protein_FUR	0.000192788	0.000249609
Stress Response	Oxidative stress	Oxidative stress	Nitric_oxide_-responding_transcriptional_regulator_NnrA_(Crp/Fnr_family)	0	0.000187207
Stress Response	Oxidative stress	Oxidative stress	Nitrite-sensitive_transcriptional_repressor_NsrR	0.000614167	0.000612322
Stress Response	Oxidative stress	Oxidative stress	NnrS_protein_involved_in_response_to_NO	0.00107355	0.000943835
Stress Response	Oxidative stress	Oxidative stress	Non-specific_DNA-binding_protein_Dps_/_Iron-binding_ferritin-like_antioxidant_protein_/_Ferroxidase_(EC_1.16.3.1)	0.0135365	0.0115522
Stress Response	Oxidative stress	Oxidative stress	Organic_hydroperoxide_resistance_protein	0.0116995	0.0136895
Stress Response	Oxidative stress	Oxidative stress	Organic_hydroperoxide_resistance_transcriptional_regulator	0.00391634	0.00381434
Stress Response	Oxidative stress	Oxidative stress	Paraquat-inducible_protein_A	0.00231896	0.00109984
Stress Response	Oxidative stress	Oxidative stress	Paraquat-inducible_protein_B	0.00165797	0.000397815
Stress Response	Oxidative stress	Oxidative stress	Peroxidase_(EC_1.11.1.7)	0.00636904	0.00559258
Stress Response	Oxidative stress	Oxidative stress	Peroxidase_(EC_1.11.1.8)	0.000320578	0.000486738
Stress Response	Oxidative stress	Oxidative stress	Peroxidase_(EC_1.11.1.8)_/_uncharcterized_domain	6.60986e-05	9.36e-05
Stress Response	Oxidative stress	Oxidative stress	Peroxide_stress_regulator_PerR,_FUR_family	0.000324985	0.000733227
Stress Response	Oxidative stress	Oxidative stress	Peroxide_stress_regulator;_Ferric_uptake_regulation_protein;_Fe2+/Zn2+_uptake_regulation_proteins	0.000148722	4.68e-05
Stress Response	Oxidative stress	Oxidative stress	Phytochrome,_two-component_sensor_histidine_kinase_(EC_2.7.3.-)	0.0640716	0.0511765
Stress Response	Oxidative stress	Oxidative stress	Phytochrome,_two-component_sensor_histidine_kinase_(EC_2.7.3.-);_cyanobacterial_phytochrome_1	0.00937129	0.00866612
Stress Response	Oxidative stress	Oxidative stress	Phytochrome,_two-component_sensor_histidine_kinase_(EC_2.7.3.-);_Cyanobacterial_phytochrome_B	0.0291131	0.0282885
Stress Response	Oxidative stress	Oxidative stress	Predicted_protein	0	0.000117004
Stress Response	Oxidative stress	Oxidative stress	Probable_peroxiredoxin_(EC_1.11.1.15)	0	2.34e-05
Stress Response	Oxidative stress	Oxidative stress	Redox-sensitive_transcriptional_activator_SoxR	0.00842207	0.0101482
Stress Response	Oxidative stress	Oxidative stress	Redox-sensitive_transcriptional_regulator_(AT-rich_DNA-binding_protein)	0.0188381	0.0303041
Stress Response	Oxidative stress	Oxidative stress	Regulatory_protein_SoxS	4.9574e-05	7.8e-05
Stress Response	Oxidative stress	Oxidative stress	Rubrerythrin	0.00785197	0.0101014
Stress Response	Oxidative stress	Oxidative stress	Sensory_box_histidine_kinase	0.000903348	0.00028081
Stress Response	Oxidative stress	Oxidative stress	Superoxide_dismutase_[Cu-Zn]_precursor_(EC_1.15.1.1)	0.00408143	0.00227768
Stress Response	Oxidative stress	Oxidative stress	Superoxide_dismutase_[Fe-Zn]_(EC_1.15.1.1)	4.9574e-05	0
Stress Response	Oxidative stress	Oxidative stress	superoxide_dismutase_[Fe-Zn]_(EC_1.15.1.1)	6.60986e-05	9.36e-05
Stress Response	Oxidative stress	Oxidative stress	superoxide_dismutase_[Fe-Zn]_(EC_1.15.1.1)	0	0.000234009
Stress Response	Oxidative stress	Oxidative stress	Superoxide_dismutase_[Fe]_(EC_1.15.1.1)	0.0044794	0.00267082
Stress Response	Oxidative stress	Oxidative stress	Superoxide_dismutase_[Fe]_(EC_1.15.1.1)_@_Exosporium_SOD	0	9.36e-06
Stress Response	Oxidative stress	Oxidative stress	Superoxide_dismutase_[Mn]_(EC_1.15.1.1)	0.00795428	0.00875983
Stress Response	Oxidative stress	Oxidative stress	Superoxide_dismutase_[Mn]_(EC_1.15.1.1);_Superoxide_dismutase_[Fe]_(EC_1.15.1.1)	9.36397e-05	0.000117004
Stress Response	Oxidative stress	Oxidative stress	Superoxide_dismutase_[Mn]_(EC_1.15.1.1);_Superoxide_dismutase_[Fe]_(EC_1.15.1.1);_Superoxide_dismutase_ChrC	0.00247319	0.000842431
Stress Response	Oxidative stress	Oxidative stress	Superoxide_dismutase_[Mn/Fe]_(EC_1.15.1.1)	0.0010025	0.000780029
Stress Response	Oxidative stress	Oxidative stress	Thiol_peroxidase,_Bcp-type_(EC_1.11.1.15)	8.26233e-06	3.12e-05
Stress Response	Oxidative stress	Oxidative stress	TPR-repeat-containing_protein?	3.30493e-05	2.34e-05
Stress Response	Oxidative stress	Oxidative stress	Transcriptional_regulator_Atu4705,_LysR_family	0.000213969	0.000111544
Stress Response	Oxidative stress	Oxidative stress	Transcriptional_regulator_Daci_1847,_LysR_family	3.30493e-05	0
Stress Response	Oxidative stress	Oxidative stress	Transcriptional_regulator_DR_2362,_FNR/CRP_family	0	4.68e-05
Stress Response	Oxidative stress	Oxidative stress	Transcriptional_regulator_RSp1267,_LysR_family	0.000234099	3.12e-05
Stress Response	Oxidative stress	Oxidative stress	Transcriptional_regulator_SJA_C1-23900,_LysR_family	8.81315e-05	0
Stress Response	Oxidative stress	Oxidative stress	Transcriptional_regulator_VC1580,_LysR_family	0.000118427	0.000152106
Stress Response	Oxidative stress	Oxidative stress	Transcriptional_regulator_Veis_4918,_LysR_family	0.000143214	0
Stress Response	Oxidative stress	Oxidative stress	Transcriptional_regulator,_BadM/Rrf2_family	2.20329e-05	1.56e-05
Stress Response	Oxidative stress	Oxidative stress	Transcriptional_regulator,_Crp/Fnr_family	0.00537051	0
Stress Response	Oxidative stress	Oxidative stress	transcriptional_regulator,_Crp/Fnr_family	0.0156646	0.00592042
Stress Response	Oxidative stress	Oxidative stress	transcriptional_regulator,_Crp/Fnr_family	0	0.00836191
Stress Response	Oxidative stress	Oxidative stress	Transcriptional_regulator,_FUR_family	0.00621878	0
Stress Response	Oxidative stress	Oxidative stress	Transcriptional_regulator,_Fur_family	0.000691282	0.0100039
Stress Response	Oxidative stress	Oxidative stress	Transcriptional_regulator,_Fur_family	0	0.00126755
Stress Response	Oxidative stress	Oxidative stress	Transcriptional_regulator,_LysR_family	0.000239057	6.79e-05
Stress Response	Oxidative stress	Oxidative stress	Transcriptional_regulator,_MarR_family	0	2.34e-05
Stress Response	Oxidative stress	Oxidative stress	Two-component_system_response_regulator	3.30493e-05	0
Stress Response	Oxidative stress	Oxidative stress	Two-component_system_sensor_histidine_kinase	0.000512264	0.000624023
Stress Response	Oxidative stress	Oxidative stress	Two-component_system_sensor_kinase	0.000143214	9.36e-05
Stress Response	Oxidative stress	Oxidative stress	Zinc_uptake_regulation_protein_ZUR	0.00374323	0
Stress Response	Oxidative stress	Oxidative stress	Zinc_uptake_regulation_protein_Zur	0.00165026	0.00326966
Stress Response	Oxidative stress	Oxidative stress	Zinc_uptake_regulation_protein_Zur	0	0.00127769
Stress Response	Oxidative stress	Protection from Reactive Oxygen Species	bll5041;_hypothetical_protein	1.10164e-05	0
Stress Response	Oxidative stress	Protection from Reactive Oxygen Species	Catalase_(EC_1.11.1.6)	0.0272677	0.0252709
Stress Response	Oxidative stress	Protection from Reactive Oxygen Species	Catalase_(EC_1.11.1.6)_/_Peroxidase_(EC_1.11.1.7)	0.0175366	0.0230879
Stress Response	Oxidative stress	Protection from Reactive Oxygen Species	Catalase_KatE_(EC_1.11.1.6)	0.00277945	0.00413935
Stress Response	Oxidative stress	Protection from Reactive Oxygen Species	Catalase_KatE_(EC_1.11.1.6)_/_Glutamine_amidotransferase-like_domain	0.00569003	0.00197091
Stress Response	Oxidative stress	Protection from Reactive Oxygen Species	Catalase_KatE_(EC_1.11.1.6)_/_Glutamine_amidotransferase-like_domain_#_frameshift	1.65247e-05	4.46e-06
Stress Response	Oxidative stress	Protection from Reactive Oxygen Species	Catalase-like_heme-binding_protein	0.000749118	0.000647424
Stress Response	Oxidative stress	Protection from Reactive Oxygen Species	Catalase-like_heme-binding_protein_/_Peroxidase_(EC_1.11.1.8)	9.9148e-05	2.34e-05
Stress Response	Oxidative stress	Protection from Reactive Oxygen Species	Catalase-peroxidase_KatG_(EC_1.11.1.21)	0.00524541	0.00584743
Stress Response	Oxidative stress	Protection from Reactive Oxygen Species	Cytochrome_c_peroxidase_(EC_1.11.1.5)	4.40658e-05	0
Stress Response	Oxidative stress	Protection from Reactive Oxygen Species	Cytochrome_c551_peroxidase_(EC_1.11.1.5)	0.0107383	0.0027847
Stress Response	Oxidative stress	Protection from Reactive Oxygen Species	Cytochrome_P450_/_FIG00843435:_hypothetical_protein_/_Dye-decolorizing_peroxidase_(EC_1.11.1.7)	8.26233e-06	0
Stress Response	Oxidative stress	Protection from Reactive Oxygen Species	Dye-decolorizing_peroxidase_(EC_1.11.1.7)	0.0033139	0.00307777
Stress Response	Oxidative stress	Protection from Reactive Oxygen Species	FIG00843435:_hypothetical_protein	8.26233e-05	4.68e-05
Stress Response	Oxidative stress	Protection from Reactive Oxygen Species	Manganese_catalase_(EC_1.11.1.6)	0.000264395	0.000144305
Stress Response	Oxidative stress	Protection from Reactive Oxygen Species	Manganese_superoxide_dismutase_(EC_1.15.1.1)	0.00601854	0.00830708
Stress Response	Oxidative stress	Protection from Reactive Oxygen Species	Manganese_superoxide_dismutase_(EC_1.15.1.1);_Superoxide_dismutase_[Fe]_(EC_1.15.1.1)	1.10164e-05	0
Stress Response	Oxidative stress	Protection from Reactive Oxygen Species	Peroxidase_(EC_1.11.1.7)	0.00635802	0.00559258
Stress Response	Oxidative stress	Protection from Reactive Oxygen Species	Peroxidase_(EC_1.11.1.8)	0.000320578	0.000486738
Stress Response	Oxidative stress	Protection from Reactive Oxygen Species	Peroxidase_(EC_1.11.1.8)_/_uncharcterized_domain	6.60986e-05	9.36e-05
Stress Response	Oxidative stress	Protection from Reactive Oxygen Species	Predicted_protein	0	0.000117004
Stress Response	Oxidative stress	Protection from Reactive Oxygen Species	Probable_serine/threonine-protein_kinase_pknH_(EC_2.7.11.1)_/_Cytochrome_c551_peroxidase_(EC_1.11.1.5)	0.00108512	0.000257409
Stress Response	Oxidative stress	Protection from Reactive Oxygen Species	Sco1/SenC/PrrC_family_domain_/_Cytochrome_c551_peroxidase_(EC_1.11.1.5)	3.30493e-05	4.68e-05
Stress Response	Oxidative stress	Protection from Reactive Oxygen Species	Superoxide_dismutase_[Cu-Zn]_precursor_(EC_1.15.1.1)	0.00404838	0.00218408
Stress Response	Oxidative stress	Protection from Reactive Oxygen Species	Superoxide_dismutase_[Fe]_(EC_1.15.1.1)	0.00442983	0.00267082
Stress Response	Oxidative stress	Protection from Reactive Oxygen Species	Superoxide_dismutase_[Fe]_(EC_1.15.1.1)_@_Exosporium_SOD	0	9.36e-06
Stress Response	Oxidative stress	Protection from Reactive Oxygen Species	Superoxide_dismutase_[Mn]_(EC_1.15.1.1)	0.00547833	0.00716857
Stress Response	Oxidative stress	Protection from Reactive Oxygen Species	Superoxide_dismutase_[Mn]_(EC_1.15.1.1);_Superoxide_dismutase_[Fe]_(EC_1.15.1.1)	9.36397e-05	0.000117004
Stress Response	Oxidative stress	Protection from Reactive Oxygen Species	Superoxide_dismutase_[Mn]_(EC_1.15.1.1);_Superoxide_dismutase_[Fe]_(EC_1.15.1.1);_Superoxide_dismutase_ChrC	0.00045351	0.000234009
Stress Response	Oxidative stress	Protection from Reactive Oxygen Species	Superoxide_dismutase_[Mn/Fe]_(EC_1.15.1.1)	0.000236853	0.000358813
Stress Response	Oxidative stress	Redox-dependent regulation of nucleus processes	Glyceraldehyde-3-phosphate_dehydrogenase_(EC_1.2.1.12)_(GAPDH)	0.000892332	0.00140405
Stress Response	Oxidative stress	Redox-dependent regulation of nucleus processes	NAD-dependent_glyceraldehyde-3-phosphate_dehydrogenase_(EC_1.2.1.12)	0.00888693	0.0125937
Stress Response	Oxidative stress	Redox-dependent regulation of nucleus processes	NAD-dependent_glyceraldehyde-3-phosphate_dehydrogenase_(EC_1.2.1.12)_@_Pentalenolactone_resistance_protein	5.50822e-06	3.12e-05
Stress Response	Oxidative stress	Redox-dependent regulation of nucleus processes	NAD-dependent_protein_deacetylase_of_SIR2_family	0.0142038	0.0151128
Stress Response	Oxidative stress	Redox-dependent regulation of nucleus processes	NADPH-dependent_glyceraldehyde-3-phosphate_dehydrogenase_(EC_1.2.1.13)	0.000638953	0.000241809
Stress Response	Oxidative stress	Redox-dependent regulation of nucleus processes	NADPH-dependent_glyceraldehyde-3-phosphate_dehydrogenase_(EC_1.2.1.13)_/_NAD-dependent_glyceraldehyde-3-phosphate_dehydrogenase_(EC_1.2.1.12)	0.000657608	0.000376364
Stress Response	Oxidative stress	Redox-dependent regulation of nucleus processes	Nicotinamidase_(EC_3.5.1.19)	0.0104529	0.0107652
Stress Response	Oxidative stress	Redox-dependent regulation of nucleus processes	Nicotinate_phosphoribosyltransferase_(EC_2.4.2.11)	0.00953237	0.0186639
Stress Response	Oxidative stress	Redox-dependent regulation of nucleus processes	Nicotinate_phosphoribosyltransferase_(EC_6.3.4.21)	0.00421324	0.00469705
Stress Response	Oxidative stress	Redox-dependent regulation of nucleus processes	Poly_[ADP-ribose]_polymerase-1_(EC_2.4.2.30)	3.30493e-05	4.68e-05
Stress Response	Oxidative stress	Redox-dependent regulation of nucleus processes	Uncharacterized_isochorismatase_family_protein_YaaI	7.55413e-05	0.000101404
Stress Response	Oxidative stress	Regulation of Oxidative Stress Response	Aerobic_respiration_control_sensor_protein_ArcB_(EC_2.7.13.3)	0.00120079	0.000772228
Stress Response	Oxidative stress	Regulation of Oxidative Stress Response	Aerobic_respiration_control_sensor_protein_arcB_(EC_2.7.3.-)	0.000644462	0.000374414
Stress Response	Oxidative stress	Regulation of Oxidative Stress Response	alternative_RNA_polymerase_sigma_factor_SigK	6.60986e-05	9.36e-05
Stress Response	Oxidative stress	Regulation of Oxidative Stress Response	Catalase_(EC_1.11.1.6)_/_Peroxidase_(EC_1.11.1.7)	0.000927868	0.000865196
Stress Response	Oxidative stress	Regulation of Oxidative Stress Response	Catalase-peroxidase_KatG_(EC_1.11.1.21)	0.0039893	0.00377415
Stress Response	Oxidative stress	Regulation of Oxidative Stress Response	Cytochrome_P450_/_FIG00843435:_hypothetical_protein_/_Dye-decolorizing_peroxidase_(EC_1.11.1.7)	8.26233e-06	0
Stress Response	Oxidative stress	Regulation of Oxidative Stress Response	Dye-decolorizing_peroxidase_(EC_1.11.1.7)	0.0026284	0.00259025
Stress Response	Oxidative stress	Regulation of Oxidative Stress Response	FIG00843435:_hypothetical_protein	8.26233e-05	4.68e-05
Stress Response	Oxidative stress	Regulation of Oxidative Stress Response	Peroxidase_(EC_1.11.1.7)	0.000447543	8.19e-05
Stress Response	Oxidative stress	Regulation of Oxidative Stress Response	Redox-sensitive_transcriptional_activator_SoxR	0.000534297	0.000569421
Stress Response	Oxidative stress	Regulation of Oxidative Stress Response	RNA_polymerase_sigma_factor	0.0281398	0.0377261
Stress Response	Oxidative stress	Regulation of Oxidative Stress Response	RNA_polymerase_sigma_factor_RpoD	3.34823e-05	9.54e-05
Stress Response	Oxidative stress	Regulation of Oxidative Stress Response	RNA_polymerase_sigma_factor;_putative_RNA_polymerase_sigma-70_factor,_ECF_subfamily	3.30493e-05	0
Stress Response	Oxidative stress	Regulation of Oxidative Stress Response	RNA_polymerase_sigma-70_factor,_ECF_subfamily	0.0014101	0.00028081
Stress Response	Oxidative stress	Regulation of Oxidative Stress Response	Superoxide_dismutase_[Cu-Zn]_(EC_1.15.1.1)	9.9148e-05	0.000257409
Stress Response	Oxidative stress	Regulation of Oxidative Stress Response	Superoxide_dismutase_[Cu-Zn]_precursor_(EC_1.15.1.1)	0.000694036	0.000491418
Stress Response	Oxidative stress	Regulation of Oxidative Stress Response	Superoxide_dismutase_[Fe]_(EC_1.15.1.1)	0.00149745	0.000754288
Stress Response	Oxidative stress	Regulation of Oxidative Stress Response	Superoxide_dismutase_[Fe]_(EC_1.15.1.1)_@_Exosporium_SOD	0	9.36e-06
Stress Response	Oxidative stress	Regulation of Oxidative Stress Response	Superoxide_dismutase_[Mn]_(EC_1.15.1.1)	0.000792633	0.000530419
Stress Response	Oxidative stress	Regulation of Oxidative Stress Response	Superoxide_dismutase_[Mn]_(EC_1.15.1.1);_Superoxide_dismutase_[Fe]_(EC_1.15.1.1);_Superoxide_dismutase_ChrC	0.00151109	0.000452417
Stress Response	Oxidative stress	Regulation of Oxidative Stress Response	Superoxide_dismutase_[Mn/Fe]_(EC_1.15.1.1)	0.000336001	0.000132605
Stress Response	Oxidative stress	Rubrerythrin	AhpE	0.000585366	0.000412301
Stress Response	Oxidative stress	Rubrerythrin	Alkyl_hydroperoxide_reductase_subunit_C-like_protein	0.0184271	0.022134
Stress Response	Oxidative stress	Rubrerythrin	DNA_protection_during_starvation_protein	0.00146243	0.00203587
Stress Response	Oxidative stress	Rubrerythrin	Fe-S_oxidoreductase-like_protein_in_Rubrerythrin_cluster	0.00672554	0.00100624
Stress Response	Oxidative stress	Rubrerythrin	Fe-S_oxidoreductase-like_protein_in_Rubrerythrin_cluster_@_Anaerobic_glycerol-3-phosphate_dehydrogenase_subunit_C_(EC_1.1.5.3)	0.00198296	0.000234009
Stress Response	Oxidative stress	Rubrerythrin	Hypothetical_protein_i_Rubrerythrin_cluster	0.00150374	0.000795629
Stress Response	Oxidative stress	Rubrerythrin	Hypothetical_protein_in_Rubrerythrin_cluster	0.00158637	0.00028081
Stress Response	Oxidative stress	Rubrerythrin	Probable_peroxiredoxin_(EC_1.11.1.15)	0	2.34e-05
Stress Response	Oxidative stress	Rubrerythrin	Rubredoxin	0.00615819	0.00698906
Stress Response	Oxidative stress	Rubrerythrin	Rubredoxin-NAD(+)_reductase_(EC_1.18.1.1)	0.000539806	6.24e-05
Stress Response	Oxidative stress	Rubrerythrin	rubredoxin-oxygen_oxidoreductase	6.60986e-05	0
Stress Response	Oxidative stress	Rubrerythrin	Rubrerythrin	0.00756554	0.00913413
Stress Response	Oxidative stress	Rubrerythrin	Thiol_peroxidase,_Bcp-type_(EC_1.11.1.15)	0	3.12e-05
Stress Response	Oxidative stress	Rubrerythrin	TPR-repeat-containing_protein?	3.30493e-05	2.34e-05
Stress Response	Periplasmic Stress	Periplasmic Acid Stress Response in Enterobacteria	Mg(2+)_transport_ATPase_protein_C_/_Putative_membrane_transporter_ATPase,YhiD	0.000165247	0.000234009
Stress Response	Periplasmic Stress	Periplasmic Acid Stress Response in Enterobacteria	Putative_membrane_transporter_ATPase,YhiD	3.30493e-05	0.000140405
Stress Response	Periplasmic Stress	Periplasmic Stress Response	HtrA_protease/chaperone_protein	0.0697149	0.0789027
Stress Response	Periplasmic Stress	Periplasmic Stress Response	HtrA_protease/chaperone_protein_/_Serine_protease_(Protease_DO)_(EC_3.4.21.-)	0.00573956	0.00660294
Stress Response	Periplasmic Stress	Periplasmic Stress Response	Intramembrane_protease_RasP/YluC,_implicated_in_cell_division_based_on_FtsL_cleavage	0.00301079	0.00234009
Stress Response	Periplasmic Stress	Periplasmic Stress Response	Membrane-associated_zinc_metalloprotease	0.0216594	0.0192667
Stress Response	Periplasmic Stress	Periplasmic Stress Response	Outer_membrane_chaperone_Skp_(OmpH)_precursor_@_Outer_membrane_protein_H_precursor	0.000490232	0.000335412
Stress Response	Periplasmic Stress	Periplasmic Stress Response	Outer_membrane_protein_H_precursor	0.0029469	0.00125585
Stress Response	Periplasmic Stress	Periplasmic Stress Response	Outer_membrane_stress_sensor_protease_DegQ,_serine_protease	0.000817971	0.000517159
Stress Response	Periplasmic Stress	Periplasmic Stress Response	Outer_membrane_stress_sensor_protease_DegQ,_serine_protease_/_HtrA_protease/chaperone_protein_/_Serine_protease_(Protease_DO)_(EC_3.4.21.-)	5.50822e-05	0
Stress Response	Periplasmic Stress	Periplasmic Stress Response	Outer_membrane_stress_sensor_protease_DegS	0.00517222	0.00279406
Stress Response	Periplasmic Stress	Periplasmic Stress Response	Serine_protease	0.00168001	0.00210608
Stress Response	Periplasmic Stress	Periplasmic Stress Response	Sigma_factor_RpoE_negative_regulatory_protein_RseA	0.000165247	2.34e-05
Stress Response	Periplasmic Stress	Periplasmic Stress Response	Sigma_factor_RpoE_negative_regulatory_protein_RseB_precursor	0.000347018	0.000234009
Stress Response	Periplasmic Stress	Periplasmic Stress Response	Survival_protein_SurA_precursor_(Peptidyl-prolyl_cis-trans_isomerase_SurA)_(EC_5.2.1.8)	0.00825462	0.00741194

## Sheet: Supplementary Table S8
Subsystem Level I	Subsystem Level II	Subsystem Level III	SEED Function	Relative Abundance (%) RS sample	Relative Abundance (%) BS sample
Nitrogen Metabolism	-	Allantoin Utilization	2-hydroxy-3-oxopropionate_reductase_(EC_1.1.1.60)	0.0060653	0.00547858
Nitrogen Metabolism	-	Allantoin Utilization	Allantoate_amidohydrolase_(EC_3.5.3.9)	6.60986e-05	0.000319812
Nitrogen Metabolism	-	Allantoin Utilization	Allantoicase_(EC_3.5.3.4)	0.00689078	0.00603742
Nitrogen Metabolism	-	Allantoin Utilization	Allantoicase_(EC_3.5.3.4)_/_2-oxo-4-hydroxy-4-carboxy--5-ureidoimidazoline_(OHCU)_decarboxylase	1.65247e-05	0
Nitrogen Metabolism	-	Allantoin Utilization	Allantoicase_(EC_3.5.3.4)_/_2-oxo-4-hydroxy-4-carboxy-5-ureidoimidazoline_(OHCU)_decarboxylase_(EC_4.1.1.97)	0.00292486	0.000561621
Nitrogen Metabolism	-	Allantoin Utilization	Allantoinase_(EC_3.5.2.5)	0.0124332	0.0101014
Nitrogen Metabolism	-	Allantoin Utilization	Allantoinase_(EC_3.5.2.5)_#_frameshift	6.33445e-05	1.56e-05
Nitrogen Metabolism	-	Allantoin Utilization	D-beta-hydroxybutyrate_dehydrogenase_(EC_1.1.1.30)_/_Uncharacterized_oxidoreductase_YgbJ	6.60986e-06	0
Nitrogen Metabolism	-	Allantoin Utilization	Glycerate_kinase_(EC_2.7.1.31)	0.0023675	0.00252666
Nitrogen Metabolism	-	Allantoin Utilization	Glyoxylate_carboligase_(EC_4.1.1.47)	0.00276249	0.00342914
Nitrogen Metabolism	-	Allantoin Utilization	hypothetical_protein	0	1.17e-05
Nitrogen Metabolism	-	Allantoin Utilization	Negative_regulator_of_allantoin_and_glyoxylate_utilization_operons	3.30493e-05	0.000140405
Nitrogen Metabolism	-	Allantoin Utilization	Ureidoglycolate_dehydrogenase_(EC_1.1.1.154)	0.00210139	0.000514819
Nitrogen Metabolism	-	Allantoin Utilization	Ureidoglycolate_hydrolase_(EC_3.5.3.19)	0.000694036	0.000187207
Nitrogen Metabolism	-	Allantoin Utilization	Ureidoglycolate_lyase_(EC_4.3.2.3)	9.9148e-05	0
Nitrogen Metabolism	-	Amidase clustered with urea and nitrile hydratase functions	ABC_transporter,_ATP-binding_protein	6.60986e-05	0
Nitrogen Metabolism	-	Amidase clustered with urea and nitrile hydratase functions	Aliphatic_amidase_AmiE_(EC_3.5.1.4)	0.000900594	0.00053822
Nitrogen Metabolism	-	Amidase clustered with urea and nitrile hydratase functions	Amidase_clustered_with_urea_ABC_transporter_and_nitrile_hydratase_functions	0.00717996	0.00956315
Nitrogen Metabolism	-	Amidase clustered with urea and nitrile hydratase functions	carbon-nitrogen_hydrolase	0.000148722	0.000117004
Nitrogen Metabolism	-	Amidase clustered with urea and nitrile hydratase functions	carbon-nitrogen_hydrolase_family_protein	0.000123935	0.000117004
Nitrogen Metabolism	-	Amidase clustered with urea and nitrile hydratase functions	Cobalt-containing_nitrile_hydratase_subunit_alpha_(EC_4.2.1.84)	0.0104436	0.00964115
Nitrogen Metabolism	-	Amidase clustered with urea and nitrile hydratase functions	Cobalt-containing_nitrile_hydratase_subunit_beta_(EC_4.2.1.84)	0.00535399	0.0053822
Nitrogen Metabolism	-	Amidase clustered with urea and nitrile hydratase functions	Formamidase_(EC_3.5.1.49)	0.00618022	0.00505459
Nitrogen Metabolism	-	Amidase clustered with urea and nitrile hydratase functions	hypothetical_protein	0.000594888	0.00159126
Nitrogen Metabolism	-	Amidase clustered with urea and nitrile hydratase functions	N-carbamoylputrescine_amidase_(EC_3.5.1.53)	8.81315e-05	0.000218408
Nitrogen Metabolism	-	Amidase clustered with urea and nitrile hydratase functions	Possible_regulatory_protein_similar_to_urea_ABC_transporter,_substrate_binding_protein	1.65247e-05	0
Nitrogen Metabolism	-	Amidase clustered with urea and nitrile hydratase functions	Putative_nitrile_hydratase_regulator_clustered_with_urea_transport	0.000793184	0.000608422
Nitrogen Metabolism	-	Amidase clustered with urea and nitrile hydratase functions	Urea_ABC_transporter,_ATPase_protein_UrtD	0.0023768	0.00081123
Nitrogen Metabolism	-	Amidase clustered with urea and nitrile hydratase functions	Urea_ABC_transporter,_ATPase_protein_UrtE	0.00177915	0.000382214
Nitrogen Metabolism	-	Amidase clustered with urea and nitrile hydratase functions	Urea_ABC_transporter,_ATPase_protein_UrtE_/_Amidase_clustered_with_urea_ABC_transporter_and_nitrile_hydratase_functions	4.9574e-05	6.24e-05
Nitrogen Metabolism	-	Amidase clustered with urea and nitrile hydratase functions	Urea_ABC_transporter,_permease_protein_UrtB	0.00306084	0.00170993
Nitrogen Metabolism	-	Amidase clustered with urea and nitrile hydratase functions	Urea_ABC_transporter,_permease_protein_UrtC	0.0013396	0.000647424
Nitrogen Metabolism	-	Amidase clustered with urea and nitrile hydratase functions	Urea_ABC_transporter,_substrate_binding_protein_UrtA	3.30493e-05	0
Nitrogen Metabolism	-	Amidase clustered with urea and nitrile hydratase functions	Urea_ABC_transporter,_urea_binding_protein	0.00496959	0.00172386
Nitrogen Metabolism	-	Amidase clustered with urea and nitrile hydratase functions	Urea_channel_UreI	0	3.9e-05
Nitrogen Metabolism	-	Ammonia assimilation	[Protein-PII]_uridylyltransferase_(EC_2.7.7.59)	0.0234265	0.0136037
Nitrogen Metabolism	-	Ammonia assimilation	[Protein-PII]_uridylyltransferase_(EC_2.7.7.59)_/_[Protein-PII]-UMP_uridylyl-removing_enzyme	0.0375165	0.0242589
Nitrogen Metabolism	-	Ammonia assimilation	[Protein-PII]-UMP_uridylyl-removing_enzyme	0.000330493	0.00028081
Nitrogen Metabolism	-	Ammonia assimilation	Alkyl_hydroperoxide_reductase_subunit_C-like_protein	0.000119528	7.02e-05
Nitrogen Metabolism	-	Ammonia assimilation	Ammonium_transporter	0.13472	0.140234
Nitrogen Metabolism	-	Ammonia assimilation	Ammonium_transporter_/_Multi-sensor_hybrid_histidine_kinase	0.00782718	0.00514819
Nitrogen Metabolism	-	Ammonia assimilation	Ammonium_transporter_/_Nitrogen_regulatory_protein_P-II	3.30493e-05	0
Nitrogen Metabolism	-	Ammonia assimilation	Ammonium_transporter_family	0.00202702	0.00142745
Nitrogen Metabolism	-	Ammonia assimilation	ammonium/methylammonium_permease	0.000132197	0.00027301
Nitrogen Metabolism	-	Ammonia assimilation	Dna_binding_response_regulator_PrrA_(RegA)	7.71151e-06	2.46e-06
Nitrogen Metabolism	-	Ammonia assimilation	Ferredoxin-dependent_glutamate_synthase_(EC_1.4.7.1)	0.00411485	0.00281005
Nitrogen Metabolism	-	Ammonia assimilation	Global_nitrogen_regulatory_protein,_CRP_family_of_transcriptional_regulators	0	4.68e-05
Nitrogen Metabolism	-	Ammonia assimilation	Glutamate_synthase_[NADPH]_large_chain_(EC_1.4.1.13)	0.0883653	0.105583
Nitrogen Metabolism	-	Ammonia assimilation	Glutamate_synthase_[NADPH]_large_chain_(EC_1.4.1.13)_#_frameshift	1.65247e-05	4.68e-05
Nitrogen Metabolism	-	Ammonia assimilation	Glutamate_synthase_[NADPH]_putative_GlxC_chain_(EC_1.4.1.13)	0.00183093	0.00196879
Nitrogen Metabolism	-	Ammonia assimilation	Glutamate_synthase_[NADPH]_small_chain_(EC_1.4.1.13)	0.0324686	0.0287701
Nitrogen Metabolism	-	Ammonia assimilation	Glutamate--ammonia_ligase(_EC_6.3.1.2_)	0.000132197	0
Nitrogen Metabolism	-	Ammonia assimilation	Glutamate-ammonia-ligase_adenylyltransferase_(EC_2.7.7.42)	0.0411018	0.0306052
Nitrogen Metabolism	-	Ammonia assimilation	Glutamine_amidotransferase_protein_GlxB_(EC_2.4.2.-)	0.00229803	0.00324492
Nitrogen Metabolism	-	Ammonia assimilation	Glutamine_amidotransferase,_class-II	0.00138807	0.000655224
Nitrogen Metabolism	-	Ammonia assimilation	Glutamine_synthetase_inactivating_factor_IF7	0	4.68e-05
Nitrogen Metabolism	-	Ammonia assimilation	Glutamine_synthetase_type_I_(EC_6.3.1.2)	0.0276048	0.0396997
Nitrogen Metabolism	-	Ammonia assimilation	Glutamine_synthetase_type_II,_eukaryotic_(EC_6.3.1.2)	0.00276593	0.00227649
Nitrogen Metabolism	-	Ammonia assimilation	Glutamine_synthetase_type_III,_GlnN_(EC_6.3.1.2)	0.01006	0.0112407
Nitrogen Metabolism	-	Ammonia assimilation	Glutamine_synthetase,_clostridia_type_(EC_6.3.1.2)	0	0.00051337
Nitrogen Metabolism	-	Ammonia assimilation	Helix-turn-helix,_Fis-type:Nitrogen_regulation_protein_NR(I)	9.9148e-05	0
Nitrogen Metabolism	-	Ammonia assimilation	hypothetical_protein	0.000165247	0.00028081
Nitrogen Metabolism	-	Ammonia assimilation	L-glutamine_synthetase	3.30493e-05	4.68e-05
Nitrogen Metabolism	-	Ammonia assimilation	Mannan_endo-1,4-beta-mannosidase_precursor_(EC_3.2.1.78)	3.30493e-05	4.68e-05
Nitrogen Metabolism	-	Ammonia assimilation	NADH-dependent_reduced_ferredoxin:NADP+_oxidoreductase_subunit_A_/_NADH-dependent_reduced_ferredoxin:NADP+_oxidoreductase_subunit_B	0.000286427	0.000132605
Nitrogen Metabolism	-	Ammonia assimilation	NADH-dependent_reduced_ferredoxin:NADP+_oxidoreductase_subunit_B	0.000459936	0.000651324
Nitrogen Metabolism	-	Ammonia assimilation	NADH-dependent_reduced_ferredoxin:NADP+_oxidoreductase_subunit_B_##_Aquifex_form_(possibly_different_function)	0	4.68e-05
Nitrogen Metabolism	-	Ammonia assimilation	Nitrogen_regulation_protein_NR(I)	0.050413	0.0211778
Nitrogen Metabolism	-	Ammonia assimilation	Nitrogen_regulation_protein_NtrB_(EC_2.7.13.3)	0.0121291	0.00510139
Nitrogen Metabolism	-	Ammonia assimilation	Nitrogen_regulation_protein_NtrC	0.0213041	0.00899373
Nitrogen Metabolism	-	Ammonia assimilation	Nitrogen_regulatory_protein_P-II	0.020154	0.0205534
Nitrogen Metabolism	-	Ammonia assimilation	Nitrogen_regulatory_protein_P-II,_GlnK	0.00407671	0.00175818
Nitrogen Metabolism	-	Ammonia assimilation	Nitrogen_regulatory_protein_P-II,_nitrogen-fixation_associated,_subunit_B	0.000132197	0
Nitrogen Metabolism	-	Ammonia assimilation	Protein_AegA	0	0.000210608
Nitrogen Metabolism	-	Ammonia assimilation	Putative_glutamine_amidotransferase_YafJ	0.00165247	0.00028081
Nitrogen Metabolism	-	Ammonia assimilation	Putative_regulatory_protein_clustered_with_metal_efflux_genes,_P-II_family	4.9574e-05	0
Nitrogen Metabolism	-	Ammonia assimilation	Pyridine_nucleotide-disulphide_oxidoreductase_family_protein	1.65247e-05	0
Nitrogen Metabolism	-	Ammonia assimilation	Sigma-54-dependent_transcriptional_activator	8.26233e-05	0
Nitrogen Metabolism	-	Ammonia assimilation	Similar_to_glutamate_synthase,_large_subunit	0.000947414	0.00289547
Nitrogen Metabolism	-	Ammonia assimilation	Two_component,_Sigma-54_Specific,_central_transcriptional_regulator_of_acidic_amino_acid_uptake	8.81315e-05	2.34e-05
Nitrogen Metabolism	-	Ammonia assimilation	Two_component,_sigma54_specific,_transcriptional_regulator,_Fis_family	0.0071001	0.00147425
Nitrogen Metabolism	-	Ammonia assimilation	Two-component_system_response_regulator	0.000644462	0.000327612
Nitrogen Metabolism	-	Ammonia assimilation	Uncharacterized_[4Fe4S]_protein_YgfK	1.65247e-05	4.68e-05
Nitrogen Metabolism	-	Cyanate hydrolysis	Carbonic_anhydrase_(EC_4.2.1.1)	0.0273153	0.0227774
Nitrogen Metabolism	-	Cyanate hydrolysis	Cyanate_ABC_transporter,_ATP-binding_protein	0.00396592	0.000772228
Nitrogen Metabolism	-	Cyanate hydrolysis	Cyanate_ABC_transporter,_permease_protein	0.00290834	0.000468017
Nitrogen Metabolism	-	Cyanate hydrolysis	Cyanate_ABC_transporter,_substrate_binding_protein	0.00542009	0.000889233
Nitrogen Metabolism	-	Cyanate hydrolysis	Cyanate_hydratase_(EC_4.2.1.104)	0.00555229	0.00327612
Nitrogen Metabolism	-	Cyanate hydrolysis	Cyanate_hydratase_(EC_4.2.1.104)_#_some_induction_during_HCN_production	3.30493e-05	0
Nitrogen Metabolism	-	Cyanate hydrolysis	Cyanate_transport_protein_CynX	0.000727085	0.000842431
Nitrogen Metabolism	-	Cyanate hydrolysis	Cyn_operon_transcriptional_activator	0.0022088	0.00240249
Nitrogen Metabolism	-	Cyanate hydrolysis	Transcriptional_activator_similar_to_cyn_operon_regulator	0.000165247	4.68e-05
Nitrogen Metabolism	-	Cyanate hydrolysis	Uncharacterized_protein_TTC1518	7.27085e-05	7.41e-05
Nitrogen Metabolism	-	Denitrification	ABC_transporter	4.13116e-05	2.73e-05
Nitrogen Metabolism	-	Denitrification	ABC_transporter,_ATP-binding_protein	0.00030846	0.000187207
Nitrogen Metabolism	-	Denitrification	Copper-containing_nitrite_reductase_(EC_1.7.2.1)	0.00673435	0.0056347
Nitrogen Metabolism	-	Denitrification	Copper-containing_nitrite_reductase-like	0.000181771	0.000117004
Nitrogen Metabolism	-	Denitrification	Cytochrome_cd1_nitrite_reductase_(EC:1.7.2.1)	2.20329e-05	1.56e-05
Nitrogen Metabolism	-	Denitrification	Multicopper_oxidase	0.000231345	0.000151326
Nitrogen Metabolism	-	Denitrification	Nitric_oxide_-responding_transcriptional_regulator_Dnr_(Crp/Fnr_family)	0	4.68e-05
Nitrogen Metabolism	-	Denitrification	Nitric_oxide_-responding_transcriptional_regulator_NnrA_(Crp/Fnr_family)	4.9574e-05	0.000140405
Nitrogen Metabolism	-	Denitrification	Nitric_oxide_-responding_transcriptional_regulator_NnrR_(Crp/Fnr_family)	0.000594888	0.000327612
Nitrogen Metabolism	-	Denitrification	Nitric_oxide_reductase_activation_protein_NorD	0.000727085	0.00325272
Nitrogen Metabolism	-	Denitrification	Nitric_oxide_reductase_activation_protein_NorE	0.000264395	9.36e-05
Nitrogen Metabolism	-	Denitrification	Nitric_oxide_reductase_activation_protein_NorQ	0.00158912	0.00183697
Nitrogen Metabolism	-	Denitrification	Nitric-oxide_reductase_(EC_1.7.99.7),_quinol-dependent	0.00270977	0.00242862
Nitrogen Metabolism	-	Denitrification	Nitric-oxide_reductase_(EC_1.7.99.7),_quinol-dependent_#_frameshift	3.30493e-05	9.36e-05
Nitrogen Metabolism	-	Denitrification	Nitric-oxide_reductase_subunit_B_(EC_1.7.99.7)	0.000381995	0.000146255
Nitrogen Metabolism	-	Denitrification	Nitric-oxide_reductase_subunit_C_(EC_1.7.99.7)	0.000363543	4.68e-05
Nitrogen Metabolism	-	Denitrification	Nitrite_reductase_(EC_1.7.2.1)	0	1.56e-05
Nitrogen Metabolism	-	Denitrification	Nitrite_reductase_accessory_protein_NirV	0.00808056	0.00524179
Nitrogen Metabolism	-	Denitrification	Nitrous_oxide_reductase_maturation_periplasmic_protein_NosX	6.60986e-05	0.000234009
Nitrogen Metabolism	-	Denitrification	Nitrous_oxide_reductase_maturation_protein_NosD	0.000793184	0.00112324
Nitrogen Metabolism	-	Denitrification	Nitrous_oxide_reductase_maturation_protein_NosF_(ATPase)	0.00828727	0.00966299
Nitrogen Metabolism	-	Denitrification	Nitrous_oxide_reductase_maturation_protein_NosR	0.000727085	0.000499218
Nitrogen Metabolism	-	Denitrification	Nitrous_oxide_reductase_maturation_protein,_outer-membrane_lipoprotein_NosL	3.30493e-05	3.9e-05
Nitrogen Metabolism	-	Denitrification	Nitrous_oxide_reductase_maturation_transmembrane_protein_NosY	0.000644462	0.000397815
Nitrogen Metabolism	-	Denitrification	Nitrous-oxide_reductase_(EC_1.7.99.6)	0.00315621	0.00374414
Nitrogen Metabolism	-	Denitrification	Nitrous-oxide_reductase_(EC_1.7.99.6)_/_Pseudoazurin	0.000528789	0.000655224
Nitrogen Metabolism	-	Denitrification	NnrS_protein_involved_in_response_to_NO	0.000791531	0.000717626
Nitrogen Metabolism	-	Denitrification	NnrU_family_protein,_required_for_expression_of_nitric_oxide_and_nitrite_reductases_(Nir_and_Nor)	0.00376762	0.00135725
Nitrogen Metabolism	-	Denitrification	Predicted_thiosulfate_respiratory_reductase_maturation_protein_TsrI_(ATPase)	1.65247e-05	5.62e-05
Nitrogen Metabolism	-	Dissimilatory nitrite reductase	Cytochrome_c551_NirM	8.26233e-05	0
Nitrogen Metabolism	-	Dissimilatory nitrite reductase	Cytochrome_cd1_nitrite_reductase_(EC:1.7.2.1)	2.20329e-05	1.56e-05
Nitrogen Metabolism	-	Dissimilatory nitrite reductase	Heme_d1_biosynthesis_protein_NirD	1.65247e-05	0
Nitrogen Metabolism	-	Dissimilatory nitrite reductase	Heme_d1_biosynthesis_protein_NirD_/_Heme_d1_biosynthesis_protein_NirL	0	4.68e-05
Nitrogen Metabolism	-	Dissimilatory nitrite reductase	Heme_d1_biosynthesis_protein_NirF	6.60986e-05	0
Nitrogen Metabolism	-	Dissimilatory nitrite reductase	Heme_d1_biosynthesis_protein_NirH	1.65247e-05	0
Nitrogen Metabolism	-	Dissimilatory nitrite reductase	Heme_d1_biosynthesis_protein_NirJ	6.60986e-05	0.000234009
Nitrogen Metabolism	-	Dissimilatory nitrite reductase	Heme_d1_biosynthesis_protein_NirL	0	9.36e-05
Nitrogen Metabolism	-	Dissimilatory nitrite reductase	Nitrite_reductase_(EC_1.7.2.1)	0	1.56e-05
Nitrogen Metabolism	-	Dissimilatory nitrite reductase	Precorrin-2_oxidase_(EC_1.3.1.76)_@_Sirohydrochlorin_ferrochelatase_activity_of_CysG_(EC_4.99.1.4)_/_Uroporphyrinogen-III_methyltransferase_(EC_2.1.1.107)_##_CysG	0.000793184	0.000296411
Nitrogen Metabolism	-	Dissimilatory nitrite reductase	Putative_uroporphyrinogen-III_synthase_(EC_4.2.1.75),_related_to_YjjA_(in_BS)	3.30493e-05	2.34e-05
Nitrogen Metabolism	-	Dissimilatory nitrite reductase	Siroheme_synthase_/_Precorrin-2_oxidase_(EC_1.3.1.76)_/_Sirohydrochlorin_ferrochelatase_(EC_4.99.1.4)_/_Uroporphyrinogen-III_methyltransferase_(EC_2.1.1.107)	0.0158692	0.0125444
Nitrogen Metabolism	-	Dissimilatory nitrite reductase	Uroporphyrinogen-III_methyltransferase_(EC_2.1.1.107)	0.00682138	0.00493758
Nitrogen Metabolism	-	Dissimilatory nitrite reductase	Uroporphyrinogen-III_methyltransferase_(EC_2.1.1.107)_/_Uroporphyrinogen-III_synthase_(EC_4.2.1.75)	0.0164448	0.0186717
Nitrogen Metabolism	-	Nitrate and nitrite ammonification	ABC_transporter,_ATP-binding_protein	8.26233e-05	2.34e-05
Nitrogen Metabolism	-	Nitrate and nitrite ammonification	ABC_transporter,_substrate-binding_protein	1.65247e-05	0
Nitrogen Metabolism	-	Nitrate and nitrite ammonification	Assimilatory_nitrate_reductase_large_subunit_(EC_1.7.99.4)	0.0207891	0.0182244
Nitrogen Metabolism	-	Nitrate and nitrite ammonification	Assimilatory_nitrate_reductase_large_subunit_(EC:1.7.99.4)	0.0934761	0.0712174
Nitrogen Metabolism	-	Nitrate and nitrite ammonification	Cytochrome_b558/566,_subunit_A_(CbsA)	3.30493e-05	0
Nitrogen Metabolism	-	Nitrate and nitrite ammonification	Cytochrome_c_nitrite_reductase,_small_subunit_NrfH	0.00125587	0.000514819
Nitrogen Metabolism	-	Nitrate and nitrite ammonification	Cytochrome_c-type_protein_NapC	0.00216473	0.000756628
Nitrogen Metabolism	-	Nitrate and nitrite ammonification	Cytochrome_c-type_protein_NirT	2.20329e-05	0
Nitrogen Metabolism	-	Nitrate and nitrite ammonification	Cytochrome_c-type_protein_TorC	3.30493e-05	0
Nitrogen Metabolism	-	Nitrate and nitrite ammonification	Cytochrome_c552_precursor_(EC_1.7.2.2)	0.00264395	0.000865832
Nitrogen Metabolism	-	Nitrate and nitrite ammonification	Fe-S-cluster-containing_hydrogenase_components_1	3.30493e-05	4.68e-05
Nitrogen Metabolism	-	Nitrate and nitrite ammonification	Ferredoxin--nitrite_reductase_(EC_1.7.7.1)	0.0118978	0.012262
Nitrogen Metabolism	-	Nitrate and nitrite ammonification	Ferredoxin-type_protein_NapF_(periplasmic_nitrate_reductase)	3.30493e-05	9.36e-05
Nitrogen Metabolism	-	Nitrate and nitrite ammonification	Ferredoxin-type_protein_NapG_(periplasmic_nitrate_reductase)	6.60986e-05	0
Nitrogen Metabolism	-	Nitrate and nitrite ammonification	hypothetical_protein	6.60986e-05	9.36e-05
Nitrogen Metabolism	-	Nitrate and nitrite ammonification	Iron-sulfur_cluster-binding_protein	3.30493e-05	0
Nitrogen Metabolism	-	Nitrate and nitrite ammonification	Major_facilitator_family_transporter	0.00102453	0.000374414
Nitrogen Metabolism	-	Nitrate and nitrite ammonification	Major_facilitator_superfamily_MFS_1	0.00046269	0.000140405
Nitrogen Metabolism	-	Nitrate and nitrite ammonification	Major_facilitator_superfamily_transporter	0.00138807	0.00147425
Nitrogen Metabolism	-	Nitrate and nitrite ammonification	Nitrate_ABC_transporter,_ATP-binding_protein	0.0114075	0.00373634
Nitrogen Metabolism	-	Nitrate and nitrite ammonification	Nitrate_ABC_transporter,_ATP-binding_protein_/_Nitrate_ABC_transporter,_nitrate-binding_protein	0.000165247	0.000561621
Nitrogen Metabolism	-	Nitrate and nitrite ammonification	Nitrate_ABC_transporter,_nitrate-binding_protein	0.0213554	0.0053666
Nitrogen Metabolism	-	Nitrate and nitrite ammonification	Nitrate_ABC_transporter,_permease_protein	0.00870574	0.00133385
Nitrogen Metabolism	-	Nitrate and nitrite ammonification	Nitrate_reductase_cytochrome_c550-type_subunit	0.00071056	2.34e-05
Nitrogen Metabolism	-	Nitrate and nitrite ammonification	Nitrate/nitrite_response_regulator_protein	0.0256793	0.0387986
Nitrogen Metabolism	-	Nitrate and nitrite ammonification	Nitrate/nitrite_response_regulator_protein_NarL	6.60986e-05	0.000397815
Nitrogen Metabolism	-	Nitrate and nitrite ammonification	Nitrate/nitrite_response_regulator_protein_NarP	0.000330493	0.000397815
Nitrogen Metabolism	-	Nitrate and nitrite ammonification	Nitrate/nitrite_sensor_protein_(EC_2.7.3.-)	0.00209863	0.000865832
Nitrogen Metabolism	-	Nitrate and nitrite ammonification	Nitrate/nitrite_sensor_protein_NarX	6.60986e-05	0
Nitrogen Metabolism	-	Nitrate and nitrite ammonification	Nitrate/nitrite_transporter	0.0535443	0.0544585
Nitrogen Metabolism	-	Nitrate and nitrite ammonification	Nitrate/nitrite_transporter_NarK	0.00220439	0.00362713
Nitrogen Metabolism	-	Nitrate and nitrite ammonification	Nitrate/nitrite_transporter_NarK_/_Nitrate/nitrite_transporter_NarK	0.000181771	0.000304211
Nitrogen Metabolism	-	Nitrate and nitrite ammonification	Nitrate/nitrite_transporter_NasA	4.40658e-05	0
Nitrogen Metabolism	-	Nitrate and nitrite ammonification	Nitrite_reductase_[NAD(P)H]_large_subunit_(EC_1.7.1.4)	0.0615764	0.0607564
Nitrogen Metabolism	-	Nitrate and nitrite ammonification	Nitrite_reductase_[NAD(P)H]_large_subunit_(EC_1.7.1.4)_/_Nitrite_reductase_[NAD(P)H]_small_subunit_(EC_1.7.1.4)	9.9148e-05	9.36e-05
Nitrogen Metabolism	-	Nitrate and nitrite ammonification	Nitrite_reductase_[NAD(P)H]_small_subunit_(EC_1.7.1.4)	0.00594888	0.00482058
Nitrogen Metabolism	-	Nitrate and nitrite ammonification	Nitrite_reductase_probable_[NAD(P)H]_subunit_(EC_1.7.1.4)	0.000694036	0.00290171
Nitrogen Metabolism	-	Nitrate and nitrite ammonification	Nitrite_reductase_probable_electron_transfer_4Fe-S_subunit_(EC_1.7.1.4)	0.00155332	0.000655224
Nitrogen Metabolism	-	Nitrate and nitrite ammonification	Nitrite_transporter_from_formate/nitrite_family	0.00522179	0.0027613
Nitrogen Metabolism	-	Nitrate and nitrite ammonification	Nitrite_transporter_NirC	0.000280919	0.000936034
Nitrogen Metabolism	-	Nitrate and nitrite ammonification	NrfC_protein	0	4.68e-05
Nitrogen Metabolism	-	Nitrate and nitrite ammonification	Periplasmic_nitrate_reductase_component_NapD	0.000446166	7.02e-05
Nitrogen Metabolism	-	Nitrate and nitrite ammonification	Periplasmic_nitrate_reductase_component_NapE	0.000545314	4.68e-05
Nitrogen Metabolism	-	Nitrate and nitrite ammonification	Periplasmic_nitrate_reductase_precursor_(EC_1.7.99.4)	0.00751242	0.00370514
Nitrogen Metabolism	-	Nitrate and nitrite ammonification	Polyferredoxin_NapH_(periplasmic_nitrate_reductase)	0	7.02e-05
Nitrogen Metabolism	-	Nitrate and nitrite ammonification	Precorrin-3B_synthase_##_CobG	3.30493e-05	0
Nitrogen Metabolism	-	Nitrate and nitrite ammonification	Putative_thiol:disulfide_oxidoreductase,_nitrite_reductase_complex_assembly	3.30493e-05	0
Nitrogen Metabolism	-	Nitrate and nitrite ammonification	Quinol_dehydrogenase_tetraheme_c-type_cytochrome_PcrQ	4.9574e-05	0
Nitrogen Metabolism	-	Nitrate and nitrite ammonification	Respiratory_nitrate_reductase_alpha_chain_(EC_1.7.99.4)	0.0111459	0.0196333
Nitrogen Metabolism	-	Nitrate and nitrite ammonification	Respiratory_nitrate_reductase_alpha_chain_(EC_1.7.99.4)_#_frameshift	3.30493e-05	0.000421215
Nitrogen Metabolism	-	Nitrate and nitrite ammonification	Respiratory_nitrate_reductase_beta_chain_(EC_1.7.99.4)	0.00555229	0.00855691
Nitrogen Metabolism	-	Nitrate and nitrite ammonification	Respiratory_nitrate_reductase_delta_chain_(EC_1.7.99.4)	0.00148722	0.00145085
Nitrogen Metabolism	-	Nitrate and nitrite ammonification	Respiratory_nitrate_reductase_gamma_chain_(EC_1.7.99.4)	0.00242912	0.00482058
Nitrogen Metabolism	-	Nitrate and nitrite ammonification	Response_regulator_NasT	0.00518874	0.0028549
Nitrogen Metabolism	-	Nitrate and nitrite ammonification	Transcriptional_regulator,_LuxA_family	0.000264395	4.68e-05
Nitrogen Metabolism	-	Nitrate and nitrite ammonification	Transporter_of_small_molecules	1.65247e-05	0
Nitrogen Metabolism	-	Nitrate and nitrite ammonification	Two-component_hybrid_sensor_and_regulator	0.00102453	0.000374414
Nitrogen Metabolism	-	Nitric oxide synthase	Cytochrome_P450	6.60986e-05	0
Nitrogen Metabolism	-	Nitric oxide synthase	Cytochrome_P450_126	6.60986e-05	4.68e-05
Nitrogen Metabolism	-	Nitric oxide synthase	Manganese_superoxide_dismutase_(EC_1.15.1.1)	0.00374302	0.00513855
Nitrogen Metabolism	-	Nitric oxide synthase	Manganese_superoxide_dismutase_(EC_1.15.1.1);_Superoxide_dismutase_[Fe]_(EC_1.15.1.1)	1.10164e-05	0
Nitrogen Metabolism	-	Nitric oxide synthase	Nitric_oxide_synthase_oxygenase_(EC_1.-.-.-)	0.00225286	0.00238689
Nitrogen Metabolism	-	Nitric oxide synthase	P450_cytochrome,_component_of_G-protein-coupled_receptor_(GPCR)_system,_second_copy	0.000165247	0.000351013
Nitrogen Metabolism	-	Nitric oxide synthase	Pentalenene_oxygenase_(EC_1.14.13.133)	1.65247e-05	0
Nitrogen Metabolism	-	Nitric oxide synthase	Putative_cytochrome_P450_hydroxylase	0.0150264	0
Nitrogen Metabolism	-	Nitric oxide synthase	putative_cytochrome_P450_hydroxylase	0.17347	0.0207098
Nitrogen Metabolism	-	Nitric oxide synthase	putative_cytochrome_P450_hydroxylase	0	0.17131
Nitrogen Metabolism	-	Nitric oxide synthase	Superoxide_dismutase_[Mn]_(EC_1.15.1.1)	0.00108856	0.00160925
Nitrogen Metabolism	-	Nitric oxide synthase	Superoxide_dismutase_[Mn]_(EC_1.15.1.1);_Superoxide_dismutase_[Fe]_(EC_1.15.1.1)	9.36397e-05	0.000117004
Nitrogen Metabolism	-	Nitric oxide synthase	Superoxide_dismutase_[Mn/Fe]_(EC_1.15.1.1)	1.10164e-05	0
Nitrogen Metabolism	-	Nitrilase	Cyanoalanine_nitrilase_(EC_3.5.5.4)	3.30493e-05	4.68e-05
Nitrogen Metabolism	-	Nitrilase	Cyanoalanine_nitrilase_(EC_3.5.5.4)_#_plant-induced_in_bacteria	0.00525484	0.00631823
Nitrogen Metabolism	-	Nitrilase	Transcriptional_regulator_in_custer_with_plant-induced_nitrilase	0.000396592	0.000234009
Nitrogen Metabolism	-	Nitrogen fixation	ADP-ribosylglycohydrolase	0	0.000187207
Nitrogen Metabolism	-	Nitrogen fixation	Cysteine_desulfurase_(EC_2.8.1.7)	0.000793171	0.000645242
Nitrogen Metabolism	-	Nitrogen fixation	Cysteine_desulfurase_(EC_2.8.1.7),_IscS_subfamily	8.26233e-06	1.36e-05
Nitrogen Metabolism	-	Nitrogen fixation	Cysteine_desulfurase_(EC_2.8.1.7),_NifS_subfamily	0.000448087	0.000239285
Nitrogen Metabolism	-	Nitrogen fixation	Cysteine_desulfurase_(EC_2.8.1.7),_SufS_subfamily	0.000133157	2.23e-05
Nitrogen Metabolism	-	Nitrogen fixation	Cysteine_desulfurase_(EC_2.8.1.7),_SufS_subfamily_#_frameshift	0	5.85e-06
Nitrogen Metabolism	-	Nitrogen fixation	Homocitrate_synthase_(EC_2.3.3.14)	0.000892332	0.00423556
Nitrogen Metabolism	-	Nitrogen fixation	Iron-sulfur_cluster_assembly_scaffold_protein_NifU	3.30493e-05	0.000257409
Nitrogen Metabolism	-	Nitrogen fixation	LRV_(FeS)4_cluster_domain_protein_clustered_with_nitrogenase_cofactor_synthesis	3.30493e-05	0
Nitrogen Metabolism	-	Nitrogen fixation	NifM_protein	3.30493e-05	0
Nitrogen Metabolism	-	Nitrogen fixation	NifX-associated_protein	0	4.68e-05
Nitrogen Metabolism	-	Nitrogen fixation	NifZ_protein	3.30493e-05	0
Nitrogen Metabolism	-	Nitrogen fixation	Nitrogenase_(iron-iron)_transcriptional_regulator	0.0020105	0.000772228
Nitrogen Metabolism	-	Nitrogen fixation	Nitrogenase_(molybdenum-iron)_alpha_chain_(EC_1.18.6.1)	0.000132197	0
Nitrogen Metabolism	-	Nitrogen fixation	Nitrogenase_(molybdenum-iron)_beta_chain_(EC_1.18.6.1)	0.000132197	0
Nitrogen Metabolism	-	Nitrogen fixation	Nitrogenase_(molybdenum-iron)_reductase_and_maturation_protein_NifH	0.000165247	0.000140405
Nitrogen Metabolism	-	Nitrogen fixation	Nitrogenase_(molybdenum-iron)-specific_transcriptional_regulator_NifA	0.0179788	0.00784397
Nitrogen Metabolism	-	Nitrogen fixation	Nitrogenase_(vanadium-iron)_transcriptional_regulator_VnfA	0.000512264	0.000140405
Nitrogen Metabolism	-	Nitrogen fixation	Nitrogenase_alpha_chain_paralog	3.30493e-05	0
Nitrogen Metabolism	-	Nitrogen fixation	Nitrogenase_FeMo-cofactor_carrier_protein_NifX	9.9148e-05	9.36e-05
Nitrogen Metabolism	-	Nitrogen fixation	Nitrogenase_FeMo-cofactor_scaffold_and_assembly_protein_NifE	0.000132197	9.36e-05
Nitrogen Metabolism	-	Nitrogen fixation	Nitrogenase_FeMo-cofactor_scaffold_and_assembly_protein_NifE_/_Nitrogenase_FeMo-cofactor_scaffold_and_assembly_protein_NifN	0.000165247	0
Nitrogen Metabolism	-	Nitrogen fixation	Nitrogenase_FeMo-cofactor_scaffold_and_assembly_protein_NifN	9.9148e-05	0.000187207
Nitrogen Metabolism	-	Nitrogen fixation	Nitrogenase_FeMo-cofactor_synthesis_FeS_core_scaffold_and_assembly_protein_NifB	0.000165247	0.000187207
Nitrogen Metabolism	-	Nitrogen fixation	Nitrogenase-associated_protein_NifO	0	0.000187207
Nitrogen Metabolism	-	Nitrogen fixation	probable_iron_binding_protein_from_the_HesB_IscA_SufA_family_in_Nif_operon	0.000231345	7.02e-05
Nitrogen Metabolism	-	Nitrogen fixation	Serine--glyoxylate_aminotransferase_(EC_2.6.1.45)	5.50822e-06	0
Nitrogen Metabolism	-	Nitrogen fixation	sigma-54-dependent_transcriptional_regulator	9.9148e-05	0
Nitrogen Metabolism	-	Nitrogen fixation	Transcriptional_regulator,_Fis_family	6.60986e-05	2.34e-05
Nitrogen Metabolism	-	Nitrogen Metabolism in Aspergillus nidulans	Asparagine_synthetase_[glutamine-hydrolyzing]_(EC_6.3.5.4)	0.000347018	0.000655224
Nitrogen Metabolism	-	Nitrogen Metabolism in Aspergillus nidulans	Asparagine_synthetase_[glutamine-hydrolyzing]_(EC_6.3.5.4)_AsnB	1.65247e-05	0
Nitrogen Metabolism	-	Nitrogen Metabolism in Aspergillus nidulans	Aspartate_aminotransferase_(EC_2.6.1.1)	3.30493e-05	0.000102964
Nitrogen Metabolism	-	Nitrogen Metabolism in Aspergillus nidulans	Aspartate_aminotransferase_(EC_2.6.1.1)_@_Biosynthetic_Aromatic_amino_acid_aminotransferase_beta_(EC_2.6.1.57)	0.000132197	4.68e-05
Nitrogen Metabolism	-	Nitrogen Metabolism in Aspergillus nidulans	Aspartate_aminotransferase_(EC_2.6.1.1)_@_Biosynthetic_Aromatic_amino_acid_aminotransferase_beta_(EC_2.6.1.57)_@_Histidinol-phosphate_aminotransferase_(EC_2.6.1.9)	4.9574e-05	0
Nitrogen Metabolism	-	Nitrogen Metabolism in Aspergillus nidulans	Carbonic_anhydrase_(EC_4.2.1.1)	0.000165247	0.000319812
Nitrogen Metabolism	-	Nitrogen Metabolism in Aspergillus nidulans	Glutamate_synthase_[NADPH]_large_chain_(EC_1.4.1.13)	0.000622429	0.00186193
Nitrogen Metabolism	-	Nitrogen Metabolism in Aspergillus nidulans	Glutamate-ammonia-ligase_adenylyltransferase_(EC_2.7.7.42)	8.26233e-06	0
Nitrogen Metabolism	-	Nitrogen Metabolism in Aspergillus nidulans	L-asparaginase_(EC_3.5.1.1)	0	9.36e-05
Nitrogen Metabolism	-	Nitrogen Metabolism in Aspergillus nidulans	NADH-dependent_reduced_ferredoxin:NADP+_oxidoreductase_subunit_B	1.10164e-05	0
Nitrogen Metabolism	-	Nitrogen Metabolism in Aspergillus nidulans	Transcriptional_regulator,_GntR_family_/_Aspartate_aminotransferase_(EC_2.6.1.1)	6.60986e-05	0
Nitrogen Metabolism	-	Nitrosative stress	Anaerobic_nitric_oxide_reductase_flavorubredoxin	0.00457733	0.00170826
Nitrogen Metabolism	-	Nitrosative stress	Anaerobic_nitric_oxide_reductase_transcription_regulator_NorR	7.84921e-05	0
Nitrogen Metabolism	-	Nitrosative stress	Ferredoxin_3_fused_to_uncharacterized_domain	6.60986e-05	4.68e-05
Nitrogen Metabolism	-	Nitrosative stress	Functional_role_page_for_Anaerobic_nitric_oxide_reductase_transcription_regulator_NorR	0.00320858	0.000744927
Nitrogen Metabolism	-	Nitrosative stress	Hcp_transcriptional_regulator_HcpR_(Crp/Fnr_family)	6.60986e-05	0
Nitrogen Metabolism	-	Nitrosative stress	Hydroxylamine_reductase_(EC_1.7.-.-)	0.000396592	0.000514819
Nitrogen Metabolism	-	Nitrosative stress	Hydroxylamine_reductase_(EC_1.7.99.1)	0.000165247	0.000140405
Nitrogen Metabolism	-	Nitrosative stress	Nitric_oxide-dependent_regulator_DnrN_or_NorA	0.000908856	0.00187207
Nitrogen Metabolism	-	Nitrosative stress	Nitric-oxide_reductase_(EC_1.7.99.7),_quinol-dependent	0.0049059	0.00716027
Nitrogen Metabolism	-	Nitrosative stress	Nitric-oxide_reductase_(EC_1.7.99.7),_quinol-dependent_#_frameshift	3.30493e-05	9.36e-05
Nitrogen Metabolism	-	Nitrosative stress	Nitric-oxide_reductase_subunit_B_(EC_1.7.99.7)	3.49772e-05	5.85e-06
Nitrogen Metabolism	-	Nitrosative stress	Nitrite-sensitive_transcriptional_repressor_NsrR	0.000680265	0.000612322
Nitrogen Metabolism	-	Nitrosative stress	NnrS_protein_involved_in_response_to_NO	0.00107355	0.000943835
Nitrogen Metabolism	-	Nitrosative stress	Transcriptional_regulator,_BadM/Rrf2_family	2.20329e-05	1.56e-05
Nitrogen Metabolism	-	Nitrosative stress	Two-component_system_response_regulator	0.000126689	4.68e-05
Nitrogen Metabolism	-	Nitrosative stress	Two-component_system,_regulatory_protein	0.000115673	0

## Sheet: Supplementary Table S9
Subsystem Level I	Subsystem Level II	Subsystem Level III	SEED Function	Relative Abundance (%) RS sample	Relative Abundance (%) BS sample
Amino Acids and Derivatives	Aromatic amino acids and derivatives	Aromatic amino acid degradation	Indole_prenyltransferase_(EC_2.5.1.-)_/_Tryptophanase_(EC_4.1.99.1)_in_a_prenylated_indole_derivative_biosynthesis_cluster_#_L-tryptophan:6-dimethylallyltransferase	1.65247e-05	0
Amino Acids and Derivatives	Aromatic amino acids and derivatives	Aromatic amino acid degradation	Indoleacetamide_hydrolase_(EC_3.5.1.-)	0.0109118	0.00846331
Amino Acids and Derivatives	Aromatic amino acids and derivatives	Aromatic amino acid degradation	Tryptophanase_(EC_4.1.99.1)_in_a_prenylated_indole_derivative_biosynthesis_cluster	4.40658e-05	0.000132605
Amino Acids and Derivatives	Aromatic amino acids and derivatives	Aromatic amino acid interconversions with aryl acids	Indolepyruvate_ferredoxin_oxidoreductase,_alpha_and_beta_subunits	0.0620253	0.0316848
Amino Acids and Derivatives	Aromatic amino acids and derivatives	Aromatic amino acid interconversions with aryl acids	Indolepyruvate_oxidoreductase_subunit_IorA_(EC_1.2.7.8)	0.00908085	0.00290951
Amino Acids and Derivatives	Aromatic amino acids and derivatives	Aromatic amino acid interconversions with aryl acids	Indolepyruvate_oxidoreductase_subunit_IorB_(EC_1.2.7.8)	0.000297444	0.000187207
Amino Acids and Derivatives	Aromatic amino acids and derivatives	Aromatic amino acid interconversions with aryl acids	Indolepyruvate_oxidoreductase_subunit_IorB_II_(EC_1.2.7.8)	0.00561838	0.00135725
Amino Acids and Derivatives	Aromatic amino acids and derivatives	Indole-pyruvate oxidoreductase complex	Indolepyruvate_oxidoreductase_subunit_IorA_(EC_1.2.7.8)	0.00572524	0.00148985
Amino Acids and Derivatives	Aromatic amino acids and derivatives	Indole-pyruvate oxidoreductase complex	Indolepyruvate_oxidoreductase_subunit_IorB_(EC_1.2.7.8)	0.00046269	0.000234009
Amino Acids and Derivatives	Aromatic amino acids and derivatives	Prenylated indole derivatives in actinomycetes	DUF742_protein,_component_of_G-protein-coupled_receptor_(GPCR)_system	0.000198296	0.000735827
Amino Acids and Derivatives	Aromatic amino acids and derivatives	Prenylated indole derivatives in actinomycetes	DUF742_protein,_component_of_G-protein-coupled_receptor_(GPCR)_system_#_CvnC12	0	2.34e-05
Amino Acids and Derivatives	Aromatic amino acids and derivatives	Prenylated indole derivatives in actinomycetes	DUF742_protein,_component_of_G-protein-coupled_receptor_(GPCR)_system_#_CvnC2	3.30493e-05	6.24e-05
Amino Acids and Derivatives	Aromatic amino acids and derivatives	Prenylated indole derivatives in actinomycetes	Flavin-dependent_monooxygenase_in_a_prenylated_indole_derivative_biosynthesis_cluster	3.30493e-05	4.68e-05
Amino Acids and Derivatives	Aromatic amino acids and derivatives	Prenylated indole derivatives in actinomycetes	Indole_prenyltransferase_(EC_2.5.1.-)_/_Tryptophanase_(EC_4.1.99.1)_in_a_prenylated_indole_derivative_biosynthesis_cluster_#_L-tryptophan:6-dimethylallyltransferase	1.65247e-05	0
Amino Acids and Derivatives	Aromatic amino acids and derivatives	Prenylated indole derivatives in actinomycetes	Indole_prenyltransferase_(EC_2.5.1.-)_#_L-tryptophan:6-dimethylallyltransferase	1.65247e-05	0.000187207
Amino Acids and Derivatives	Aromatic amino acids and derivatives	Prenylated indole derivatives in actinomycetes	P450_cytochrome,_component_of_G-protein-coupled_receptor_(GPCR)_system	0.000143214	0.000296411
Amino Acids and Derivatives	Aromatic amino acids and derivatives	Prenylated indole derivatives in actinomycetes	P450_cytochrome,_component_of_G-protein-coupled_receptor_(GPCR)_system_#_CvnE12	1.65247e-05	0
Amino Acids and Derivatives	Aromatic amino acids and derivatives	Prenylated indole derivatives in actinomycetes	P450_cytochrome,_component_of_G-protein-coupled_receptor_(GPCR)_system,_second_copy	0	0.000109204
Amino Acids and Derivatives	Aromatic amino acids and derivatives	Prenylated indole derivatives in actinomycetes	Putative_sensor_and_ATPase,_component_of_G-protein-coupled_receptor_(GPCR)_system	0.000550822	0.00188506
Amino Acids and Derivatives	Aromatic amino acids and derivatives	Prenylated indole derivatives in actinomycetes	Putative_sensor_and_ATPase,_component_of_G-protein-coupled_receptor_(GPCR)_system_#_CvnA10	0	2.34e-05
Amino Acids and Derivatives	Aromatic amino acids and derivatives	Prenylated indole derivatives in actinomycetes	Putative_sensor_and_ATPase,_component_of_G-protein-coupled_receptor_(GPCR)_system_#_CvnA11	0	4.68e-05
Amino Acids and Derivatives	Aromatic amino acids and derivatives	Prenylated indole derivatives in actinomycetes	Putative_sensor_and_ATPase,_component_of_G-protein-coupled_receptor_(GPCR)_system_#_CvnA2	1.98296e-05	0.000109204
Amino Acids and Derivatives	Aromatic amino acids and derivatives	Prenylated indole derivatives in actinomycetes	Putative_sensor_and_ATPase,_component_of_G-protein-coupled_receptor_(GPCR)_system_#_CvnA4	4.72133e-06	9.36e-06
Amino Acids and Derivatives	Aromatic amino acids and derivatives	Prenylated indole derivatives in actinomycetes	Putative_sensor_and_ATPase,_component_of_G-protein-coupled_receptor_(GPCR)_system_#_CvnA6	0	1.56e-05
Amino Acids and Derivatives	Aromatic amino acids and derivatives	Prenylated indole derivatives in actinomycetes	Putative_sensor_and_ATPase,_component_of_G-protein-coupled_receptor_(GPCR)_system_#_CvnA9	3.30493e-05	3.28e-05
Amino Acids and Derivatives	Aromatic amino acids and derivatives	Prenylated indole derivatives in actinomycetes	Roadblock/LC7_protein,_putative_GTPase-activating_(GAP)_component_of_G-protein-coupled_receptor_(GPCR)_system	0.000425235	0.000983616
Amino Acids and Derivatives	Aromatic amino acids and derivatives	Prenylated indole derivatives in actinomycetes	Roadblock/LC7_protein,_putative_GTPase-activating_(GAP)_component_of_G-protein-coupled_receptor_(GPCR)_system_#_CvnB10	0	3.9e-05
Amino Acids and Derivatives	Aromatic amino acids and derivatives	Prenylated indole derivatives in actinomycetes	Roadblock/LC7_protein,_putative_GTPase-activating_(GAP)_component_of_G-protein-coupled_receptor_(GPCR)_system_#_CvnB5	6.60986e-06	0
Amino Acids and Derivatives	Aromatic amino acids and derivatives	Prenylated indole derivatives in actinomycetes	Roadblock/LC7_protein,_putative_GTPase-activating_(GAP)_component_of_G-protein-coupled_receptor_(GPCR)_system_#_CvnB6	3.30493e-05	0
Amino Acids and Derivatives	Aromatic amino acids and derivatives	Prenylated indole derivatives in actinomycetes	Small_Ras-like_GTPase,_component_of_G-protein-coupled_receptor_(GPCR)_system	0.000545314	0.00178042
Amino Acids and Derivatives	Aromatic amino acids and derivatives	Prenylated indole derivatives in actinomycetes	Small_Ras-like_GTPase,_component_of_G-protein-coupled_receptor_(GPCR)_system_#_CvnD3	0	4.68e-05
Amino Acids and Derivatives	Aromatic amino acids and derivatives	Prenylated indole derivatives in actinomycetes	Small_Ras-like_GTPase,_component_of_G-protein-coupled_receptor_(GPCR)_system_#_CvnD6	3.30493e-05	0
Amino Acids and Derivatives	Aromatic amino acids and derivatives	Prenylated indole derivatives in actinomycetes	Tryptophanase_(EC_4.1.99.1)_in_a_prenylated_indole_derivative_biosynthesis_cluster	4.40658e-05	0.000132605
Amino Acids and Derivatives	Aromatic amino acids and derivatives	Tryptophan synthesis	Anthranilate_synthase,_amidotransferase_component_(EC_4.1.3.27)_/_Indole-3-glycerol_phosphate_synthase_(EC_4.1.1.48)_/_Phosphoribosylanthranilate_isomerase_(EC_5.3.1.24)	6.60986e-05	0.000234009
Amino Acids and Derivatives	Aromatic amino acids and derivatives	Tryptophan synthesis	Anthranilate_synthase,_amidotransferase_component_(EC_4.1.3.27)_/_Indole-3-glycerol_phosphate_synthase_(EC_4.1.1.48)_#_TrpAb/TrpD	0	7.02e-05
Amino Acids and Derivatives	Aromatic amino acids and derivatives	Tryptophan synthesis	Indole-3-glycerol_phosphate_synthase_(EC_4.1.1.48)	0.0363983	0.0398673
Amino Acids and Derivatives	Aromatic amino acids and derivatives	Tryptophan synthesis	Indole-3-glycerol_phosphate_synthase_(EC_4.1.1.48)_/_Phosphoribosylanthranilate_isomerase_(EC_5.3.1.24)	0.000242362	0.00104524
Amino Acids and Derivatives	Aromatic amino acids and derivatives	Tryptophan synthesis	Indole-3-glycerol_phosphate_synthase_(EC_4.1.1.48)_/_Tryptophan_synthase_beta_chain_(EC_4.2.1.20)	0.000190034	0.000163806
Amino Acids and Derivatives	Aromatic amino acids and derivatives	Tryptophan synthesis	Indole-3-glycerol_phosphate_synthase_(EC_4.1.1.48)_/_Tryptophan_synthase_beta_chain_(EC_4.2.1.20)_#_TrpD/TrpEb	0	4.68e-05
Amino Acids and Derivatives	Aromatic amino acids and derivatives	Tryptophan synthesis	Indole-3-glycerol_phosphate_synthase_(EC_4.1.1.48)_#_TrpD	0.000429641	9.36e-05
Amino Acids and Derivatives	Aromatic amino acids and derivatives	Tryptophan synthesis	Tryptophan_synthase_(indole-salvaging)_(EC_4.2.1.122)	0.00912712	0.0136895
Amino Acids and Derivatives	Glutamine, glutamate, aspartate, asparagine; ammonia assimilation	Glutamine, glutamate, aspartate, asparagine metabolism in plants	3-Indoleacetonitrile_aminohydrolase(EC_3.5.5.1)_/_Nitrile_hydratase_(EC_4.2.1.84)	0.000264395	0.000514819
Carbohydrates	Central carbohydrate metabolism	Pyruvate metabolism II: acetyl-CoA, acetogenesis from pyruvate	Pyruvate_decarboxylase_(EC_4.1.1.1);_Indole-3-pyruvate_decarboxylase_(EC_4.1.1.74)	0.00188381	0.00133385
Cofactors, Vitamins, Prosthetic Groups, Pigments	Folate and pterines	Folate Biosynthesis	Anthranilate_synthase,_amidotransferase_component_(EC_4.1.3.27)_/_Indole-3-glycerol_phosphate_synthase_(EC_4.1.1.48)_/_Phosphoribosylanthranilate_isomerase_(EC_5.3.1.24)	3.30493e-05	0
Cofactors, Vitamins, Prosthetic Groups, Pigments	Folate and pterines	Folate Biosynthesis	Indole-3-glycerol_phosphate_synthase_(EC_4.1.1.48)_/_Phosphoribosylanthranilate_isomerase_(EC_5.3.1.24)	0.000248972	0.000460217
[truncated: 11 more rows]

## Sheet: Supplementary Table S10
Subsystem Level I	Subsystem Level II	Subsystem Level III	SEED Function	Relative Abundance (%) RS sample	Relative Abundance (%) BS sample
[truncated: 68 more rows]

[truncated: 2 more sheets: Supplementary Table S11, Supplementary Table S12]
